# Supplementary material for: Algorithm for a particle-based growth model for plant tissues
Source: R Soc Open Sci. 2018 Nov 28;5(11):181127. doi: 10.1098/rsos.181127 (PMC6281936; doi:10.1098/rsos.181127)
Supplement: Code [file rsos181127supp4.zip]

Archive with 15 entries (15 files):
- common_v.h
- common_x.h
- parameters.h
- common_f.h
- common_t.h
- common_u.h
- main.f
- move.f
- random.f
- rwfile.f
- setup.f
- utils.f
- force.f
- gauss.f
- iterate.f
