# Supplementary material for: Algorithm for a particle-based growth model for plant tissues
Source: R Soc Open Sci. 2018 Nov 28;5(11):181127. doi: 10.1098/rsos.181127 (PMC6281936; doi:10.1098/rsos.181127)
Supplement: Code [file rsos181127supp4.zip › common_v.h]

c--------------------------------------------------------------------
c	"common_v.h" contains	variables for the 
c	                    Velocity Autocorrelation Function (VACF)
c--------------------------------------------------------------------
c	MaxMols = maximal numbers of molecules in the VACF
	Integer(Long_Int) MaxMols
	Parameter(MaxMols = 10000)
c	
c	V = velocities of individual molecules at subsequent time steps
c	VFILL = buffer array
c	VACF = the velocity autocorrelation function itself
c	NFILL = 
c	NCORR = 
c
	Real(Std_Real)	V(2*MaxMols, MaxChannel),
	1				VFILL(2*MaxMols), 
	2				VACF(MaxChannel)
	Integer(Std_Int) NFILL, NCORR
c
	Common /V/ V, VFILL, VACF, NFILL, NCORR
c
