# Supplementary material for: Algorithm for a particle-based growth model for plant tissues
Source: R Soc Open Sci. 2018 Nov 28;5(11):181127. doi: 10.1098/rsos.181127 (PMC6281936; doi:10.1098/rsos.181127)
Supplement: Code [file rsos181127supp4.zip › common_x.h]

c--------------------------------------------------------------------
c	"common_x.h" contains configuration variables:
c--------------------------------------------------------------------
c
c	Cell positions 
	Real(Std_Real) X(MaxCells), Y(MaxCells), Z(MaxCells)
c	Switch for 2D
	Logical Planar
c	Edge variables
	Logical OuterWall, Edge(Maxcells)
	Real (Std_Real) WallStrength
c	Old arrays (not used)
	Real XU(1), YU(1), ZU(1)
	Common /Positions/ X, Y, Z, Planar, OuterWall, Edge, wallstrength, 
	1												XU, YU, ZU
c
c	Cell sizes 
	Real(Std_Real) R(MaxCells)
	Common /Sizes/ R
c
c	AX = Forces on cells
c	AR = Pressure
	Real(Std_Real) AX(MaxCells), AY(MaxCells), AZ(MaxCells), AR(MaxCells)
	Common /Forces/ AX, AY, AZ, AR
c
c	Random number Seed
	Integer(Long_Int) Seed
c
c	NCells = actual number of cells
c	Ninv = 1 / NCells (used in averages)
c     N, Nx, Ny, Nz = used in setup of earlier systems (outdated)
c	IS1, IS2 = switch for Leapfrog method (outdated)
	Integer(Std_Int) NCells
	Integer(Long_Int) Nx, Ny, Nz, N, IS1, IS2
	Real(Std_Real) NInv
	Common /Numbers/ NInv, N, Seed, Nx, Ny, Nz, IS1, IS2, NCells 
c	
c	Box parameters (outdated)
c	Rx = length of image box
c	RxInv = 1 / Rx (used in PBC)
c	Rho = density (N * pi* sigma^3 / 6 * Volume)
c	Volume = Volume of image box (rx * ry * rz)
	Real(Std_Real) RX, RY, RZ, RXINV, RYINV, RZINV, RHO, Volume
	Logical LeesEdwards ! outdated
	Common /Box/ RX, RY, RZ, RXINV, RYINV, RZINV, RHO, Volume , LeesEdwards
c
c	Plotting parameters
c	AlfaX ... = angle of rotation around x-axis
c	Perspective = change plot size with depth (percentage)
c	PlotCell ... = Boolean indicating plotting of type (partially outdated)
c	HeatMap use pressure to set cell color
	Real(Std_Real) AlfaX, AlfaY, AlfaZ, Perspective
	Logical PlotCell, PlotNet, HeatMap,
	1				PlotWater, PlotOil, PlotLipid, PlotProtein, PlotBox
	Common /Plot/ AlfaX, AlfaY, AlfaZ, Perspective,
	1							PlotCell, PlotNet, HeatMap,
	2	            PlotWater, PlotOil, PlotLipid, PlotProtein, PlotBox
c
c	Info field configuration file
	Character(40) Info
	Common /info/ Info
c
c	Debugging
	Logical Debugging
	Common /Debug/ Debugging
