# Supplementary material for: Algorithm for a particle-based growth model for plant tissues
Source: R Soc Open Sci. 2018 Nov 28;5(11):181127. doi: 10.1098/rsos.181127 (PMC6281936; doi:10.1098/rsos.181127)
Supplement: Code [file rsos181127supp4.zip › parameters.h]

c	Include file for emulsion simulation contains global parameters
c	and standard settings.


c	All variables and parameters are declared explicitely
	Implicit None 

c	Standard length of Integer variables
	Integer(1) Short_Int, Std_Int, Long_Int
	Parameter( Short_Int = 1, Std_Int = 2, Long_Int = 4 )

c	Standard length of real variables
	Integer(1) Std_Real, Long_Real
	Parameter( Std_Real = 4, Long_Real = 8 )

c	error handling:
C	IOSTAT= sets the value of iostat to -1 if end-of-file 
c	is encountered, to -2 if an end-of-record is encountered,
c	 and to the run-time error number (a positive integer) 
c	if an error occurs. (See Run-time Errors for a list of 
c	error numbers and their meaning.) If none of these condi-
c	tions occurs, iostat is set to 0. IOSTAT= can be used 
c	with any I/O statement except PRINT. 
	Integer(Long_Int) IO, EOF, EOR, ERR, OK
	Parameter( EOF = -1, EOR = -2, OK = 0, ERR = 1 )
c
c	Pi
	Real(Std_Real) Pi
	Parameter( Pi = 3.14159265359 )

c	MaxCells = maximal number of cells
c	MaxGroups = maximal number of molecular groups (outdated)
	Integer(Long_Int) MaxCells, MaxGroups
	Parameter( MaxCells = 10000 )
	Parameter( MaxGroups = 1 )
c
c	MaxIndex   = maximal number of neighbour pairs
	Integer(Long_Int) MaxIndex
	Parameter( MaxIndex = 30 * MaxCells )
c
c	externals (functions)
	Real(4) Ran
	External Ran
c
c	Version number
	Character(12) Version
	Parameter( Version = 'Version 0.0' ) 
c
c	Version date
	Character(16) Month
	Parameter( Month = 'April 2011')
