# Supplementary material for: Algorithm for a particle-based growth model for plant tissues
Source: R Soc Open Sci. 2018 Nov 28;5(11):181127. doi: 10.1098/rsos.181127 (PMC6281936; doi:10.1098/rsos.181127)
Supplement: Code [file rsos181127supp4.zip › common_f.h]

c	Various files are used
c     Iin = Input configuration file (file.cnf)
c	Iout = Output configuration file (file.cnf)
c	Ilog = log file of execution (file.log)
c	Ivacf = file with velocity autocorrelation function (file.vac)
c	Itemp = file with temperature (file.tem)
c	Ipres = file with pressures (file.vir)
c	IPlot = configuration plot file (file.ps)
c
c	File unit numbers
	Integer(Std_Int) Iin, Iout, Ilog, Ivacf, Itemp, Ipres, IPlot
	Common /F/ Iin, Iout, Ilog, Ivacf, Itemp, Ipres, IPlot
c
c	File names
c	FileName = Generic
c	CnfFile = Configuration file (.cnf)
c	LogFile = Log file (.log)
c	VirFile = Pressures file (.vir)
c	TemFile = Temperatures file (.tem)
c	PlotFile = Postscript plot of configuration (.ps)
	Character(80) FileName, CnfFile, LogFile, 
	1							VirFile, TemFile, PlotFile

c	Flags check whether files are open
c	FileOpen = Any file open
	Logical FileOpen, LogOpen, VirOpen, TemOpen

c	Insert string
	Character(3) XXX

	Common /Files/ FileName, CnfFile, LogFile, VirFile, 
	1							TemFile, PlotFile, XXX
