# Supplementary material for: Algorithm for a particle-based growth model for plant tissues
Source: R Soc Open Sci. 2018 Nov 28;5(11):181127. doi: 10.1098/rsos.181127 (PMC6281936; doi:10.1098/rsos.181127)
Supplement: Code [file rsos181127supp4.zip › common_t.h]

c	File "common_t.h" contains time and energy parameters:
c
c	Time control parameters
c	Dt = time step
c	RunTime = simulation start time
c	CurrTime = current simulation time
c	DtInv = 1 / Dt
c	DtSqI = 1 / Dt^2
c	F = force prefactor
c	T = temperature
c	WritePeriod = interval for writing configuration
c	CheckPeriod = interval for energy calculation
c	VirPeriod = interval for virial calculation
c	IUpdat = interval for neighbour list update
c	Steps = current number of iterations
	Real(Std_Real) Dt, DtInv, dtsqi, F, T, RunTime, CurrTime
	Integer(Long_Int) WritePeriod, CheckPeriod, VirPeriod, 
	1									IUPDAT, Steps
c
c	Momentaneous maximal particle speed (for update)
	Real(Std_Real) VMAX
c
c	Update = Flag indicating neighbour array must be updated
c	Thermo = Flag indicating thermostat must be used
	Logical Update, Thermo

	Common /T/ CheckPeriod, VirPeriod, IUPDAT, WritePeriod,  
	1					Steps, RunTime, CurrTime, Dt, DtINV, dtsqi, T, 
     2					VMax, Update, Thermo
c
c	Temperature and pressure mean and variance
c	TMEAN = average temperature
c	DELT = variance in T
c	PMEAN = average pressure
c	DELP = variance in P
c	Et = average total energy
c	Et2 = variance in Et
c	Ek = Kinetic energy (momentaneous)
c	Ep = Potential energy (momentaneous)
	Real(Std_Real) TMEAN, DELT, PMEAN, DELP
	Real(Long_Real)	Et, Ek, Ep, Et2
c
	Common /M/ TMEAN, DELT, PMEAN, DELP, Et, Ek, Ep, Et2
c
c
