# Supplementary material for: Algorithm for a particle-based growth model for plant tissues
Source: R Soc Open Sci. 2018 Nov 28;5(11):181127. doi: 10.1098/rsos.181127 (PMC6281936; doi:10.1098/rsos.181127)
Supplement: Code [file rsos181127supp4.zip › common_u.h]

c---------------------------------------------------------------------
c	common_u.h contains variables for cell interactions
c---------------------------------------------------------------------
c
c	Lennard-Jones interaction parameters
c	Only single LJ is used, attractive between like species, and
c	repulsive (WCA) for interspecies interaction. Bonded pairs have
c	only bond interaction.
c	VLJ(R) = 4 * Eps * ( (Sigma/R)^12 - (Sigma/R)^6 )
c	Sigma = LJ length parameter
c	Eps = LJ potential well depth
c	SSq = Sigma^2
c	Eps12 = 48*Eps
c	S6 = Sigma^6
c	VC = VLJ(CutOff)
c	CutOff = CutOff Length of LJ Potential (VLJ = 0 for R > CutOff)
c	WCA = CutOff for WCA potential = 2^(1/6)*sigma (repulsive)
c	WCASq = WCA^2
c	CSq = CutOff^2
c	Shell = Extra shell above cutoff distance
c	RCrit = Maximal distance for entry in neighbour list
c					( = cutoff + shell )
c	RCSq = RCrit^2
c	RCOW = same for Oil-Water interaction
c					( = WCA + shell )
c	RCOWsq = RCOW^2
c	Check = to check whether a pair may have come into interaction range
c					(= 0.25 * shell^2)
	Real(Std_Real) SIGMA, EPS, SSQ, EPS48, S6, VC
	Real(Std_Real) CutOff, CSq, RCrit, RCSq, Shell
	Real(Std_Real) WCA, WCASq, RCOW, RCOWSq, Check
	Common /L/ SIGMA, EPS, SSQ, EPS48, S6, VC, 
	1					 CutOff, CSQ, RCRIT, RCSq, Shell, 
     2					 WCA, WCASq, RCOW, RCOWSq, Check
c
c	Neighbour list of cells sharing a cell wall (positive entries), or just close (negative entries)
c	Neighbour is a linked list
c	First points to the first neighbour of cell #i
c	Last points to the last neighbour of cell #i, if there are no neighbours both are zero
c	Next points to the next neighbour in the list 
c	Free points to the first of the free entries in the list
c	IPM = length of neighbour list (outdated, possible checkpoint for max length of list = max(Free))
	Integer(Std_Int) Neighbour(MaxIndex)
	Integer(Long_Int) Next(MaxIndex)
	Integer(Long_Int) First(MaxCells), Last(MaxCells)
	Integer(Long_Int) Free, IPM
	Common /Network/ IPM, Next, First, Last, Free, Neighbour
c
c	Disconnect = distance factor relative to radii at which cells become disconnected
c	Detach = distance factor at which they are removed from the neighbour list
c	Displace = Relative distance over which copies are movies upon division
c	NRelax = Number of iterates in relaxation of overlaps and stretches
c	FRelax = factor for displacement in relaxation (0.5 gives full relax in a single step)
c	GrowthRate = Percentage at which cell expand at each step
c	Threshold = Pressure above which cells grow much slower
c	Link2both = ratio mother/daughter distance for double link
c	Orthogonal = use division axis orthogonal to bond

	Real(Std_Real)	Disconnect, 
	1								Detach, 
     2								Displace, 
     3								FRelax, 
	4								GrowthRate, 
     5								Threshold, 
     6								Link2both

	Integer(Std_Int) NRelax

	Logical Orthogonal

	Common /NetPars/	Disconnect, 
	1									Detach, 
     2									Displace,
     3									FRelax, 
     4									GrowthRate, 
     5									Threshold, 
     6									Link2both, 
     8									Orthogonal,
     7									NRelax

c	Bond length parameters for chain molecules
c	Bond(i) = Bond List
c		Structure of bond list:
c		-	positive entry bond(i)=+j: particle #j is bonded to #i (j>i)
c		- negative entry: not implemented (yet)
c		- zero entry: #i is not bonded (further)
c		NOTE: bond list allows only for linear chains 
c	R0 = Bond Length (centre to centre)
c	FHR = Bond Strength (hookean : VB = 0.5 * FHR * ( R - R0 )^2)
c	-	If FHR = 0 the bond length is constrained to R0
c	-	If FHR < 0 there are no bonds  
	Integer(Long_Int) Bond(MaxCells)  
	Real(Std_Real) R0, FHR, FDTSQ
c
c	Angle parameters for linear chains
c	NOT IMPLEMENTED: freely hinged chain approximation (with LJ/WCA)
	Real(Std_Real) ALPHA0, COS0, COS0SQ, CSC0, HCTG0, FHA
c
c	Dihedral angle parameters *
c	NOT IMPLEMENTED
	Real(Std_Real) C0, C1, C2, C3, C4, C5, C2x2, C3x3, C4x4, C5x5
c
c	Interface potential *
	Real(Std_Real) FHM
c
	Common /R/ R0, FHR, FDTSQ, Bond, FHM
	Common /C/ ALPHA0, COS0, COS0SQ, CSC0, HCTG0, FHA
	Common /D/ C0, C1, C2, C3, C4, C5, C2x2, C3x3, C4x4, C5x5
c
c
c	Force scaling parameters *
	Real(Std_Real) SCR, SCA, SCD, SCL, SCM
c
	Common /S/ SCR, SCA, SCD, SCL, SCM
c
c
c	Emulsion parameters 
c	Database to determine type of group
c	Water = 1
c	Oil = 2
c	Lipid Head = 3
c	Lipid Tail = 4
c	Polymer Hydrophilic = 5
c	Polymer Hydrophobic = 6
	Integer(Std_Int) Molecule(MaxCells)
	Common /Mol/ Molecule
c
c
c	Virials (presently one virial for full box)
c	VirCalc checks whether or not to calculate virial
	Real(Std_Real) Txx, Tyy, Tzz, Txy, Txz, Tyz
	Logical VirCalc
	Common /W/ Txx, Tyy, Tzz, Txy, Txz, Tyz, VirCalc

c	Shear parameters (outdated)
	Real(Std_Real) Shear, ShearRate, CurrShear, CurrPhase, CurrRate
	1							, Amplitude, SFreq, SPInv, ShearPeriod
	Character(80) Deftype
	Common /Shear/ Shear, ShearRate, CurrShear, CurrPhase, ShearPeriod,  
	1								CurrRate, Deftype, Amplitude, SFreq, SPInv
