# Supplementary material for: Algorithm for a particle-based growth model for plant tissues
Source: R Soc Open Sci. 2018 Nov 28;5(11):181127. doi: 10.1098/rsos.181127 (PMC6281936; doi:10.1098/rsos.181127)
Supplement: Code [file rsos181127supp4.zip › main.f]

*********************************************************************
*
*            CELL GROWTH, DIVISION AND DIFFERENTIATION. 
*
*          Joost van Opheusden, Wageningen, March 2011.
*
* This program calculates the dynamics of a number of spherical
* 'cells'. The properties of the individual cells are such
* that they mimic the behaviour biological plant cells. Cells may
* grow, divide and specialize, depending on processes taking place 
* inside the cells. The purpose of the program is to investigate
* the development of plant organs such as roots, leaves and flowers.
* 
* All data is read from file (the program asks for a filename).
* The file must have extension .pcl, which is affixed by default.
* This so called 'protocol' file consists of commands describing
* the simulation or other actions the user wants to be performed.
* What commands are accepted is described below.
*
*	NOTES ON VERSIONS
*
*	0.00	test version 18/08/98 
*
*	KNOWN BUGS
*
*	Array overflow occurs
*
*
*********************************************************************
c
c	Protocol is read from a standard batch file, containing commands 
c	that determine the program flow.
c
c	- Give file name through a command line directive "/pcl=<filename>"
c	  otherwise the program interactively asks for the protocol file. 
c	- Default file name is 'cell.pcl' (just press ENTER). 
c	- Suffix '.pcl' is added when omitted (just enter 'a' for 'a.pcl')
c
c	- Each line in the command file contains a COMMAND and parameters
c	- Entries on the command line are separated by spaces
c	- Leading blanks at the command line are skipped.
c	- Commands are executed in order of appearance (except CheckOnly)
c
c	Possible commands (case sensitive!) are : (* = NOT IMPLEMENTED)
c
c	Start: beginning of command protocol, previous lines are treated as comment.
c		The Start command may be omitted, protocol starts at the first line.
c
c	Stop: end of command protocol, further lines are treated as comment.
c		The Stop command may be omitted, protocol ends at end-of-file.
c
c	AddAngle AXIS A: increase rotation angle around AXIS with A (degrees).
c		AXIS can be any of X, Y or Z. The X-axis is left-right (horizonal),
c		Y-axis down-up (vertical), and Z-axis back-front (axial). 
c		Positive angles A correspond to anti-clockwise rotation.
c
c	AddXXX: Increase XXX with unity
c
c	BondLength B: Set bond length to B (real)
c		Default is B = 1.0
c		See also BondStrength
c
c	BondStrength F: Set bond strength to F (real)
c		Default is F = 100.0
c		-	bonds are fixed by Hookean potential U = 0.5 * F * ( R - B )^2
c		- if F = 0 bonds are constrained to B (*)
c		See also BondLength
c
c	Box X Y Z: Set peridiodic image box size to (X,Y,Z) (reals)
c		Box must be defined before a configuration is generated.
c		When a configuration is read from file X, Y and Z are taken from
c		that file (they can be read using the Header command).
c		When a configuration exists it is adjusted as to match new Box. 
c
c	ChangeTemp* T N: Change temperature to T (K) in N iteration steps
c		Allows for a gradual change of T. 
c
c	Check N: Write energies every N steps during Iterate (see below)
c		If N = 0 (default) no energies are written 
c		Data are written to file filename.tem
c
c	CheckOnly: If this command appears anywhere before the Stop command
c		the program only checks whether the protocol file is OK.
c
c	Comment TEXT: Line is treated as comment (TEXT), no action taken. 
c
c	CutOff C: Set CutOff of Lennard-Jones potential to C (Real)
c		Default is C = 2.5 
c		See also Sigma, Epsilon, and Shell
c
c	Disconnect F: Set factor for disconnecting connected cells
c       If distance / (sum of radii) > F then disconnect
c		Default is F = 1.3
c		See also Detach, Displace
c
c	Displace F: Set factor for relative displacement of divided cells
c       For F = 0.2 the copies overlap, but stay within the radius of the original cell
c		Default is F = 0.2
c		See also Detach, Disconnect
c
c	Detach F: Set factor for removing neighbouring cells from the neighbour list
c       If distance / (sum of radii) > F then remove
c		Default is F = 2.0
c		See also Displace, Disconnect
c
c	EndLoop: Repeat commands from previous Loop command.
c		Loops may be nested if necessary.
c		Leading blanks (indentation) at the command line are skipped.
c
c	Energy*: Write energies to standard output
c	 
c	Epsilon E: Set depth of Lennard-Jones potential to E (Real)
c		Default is E = 1.0 (epsilon sets energy scale)
c		- E = 0.0 switches off the LJ and WCA force.
c		See also Temperature, Sigma, CutOff, and Shell
c
c	FCC Type Nx Ny Nz: Make FCC configuration with Nx * Ny * Nz unit cells
c		Each unit cell has particles at (0,0,0), (0,1/2,1/2), (1/2,1/2,0) and
c		(1/2,0,1/2). Hence the total number of particles is N = 4*Nx*Ny*Nz.
c		Type can be:
c			Water: all particles are water 
c			Oil: all particles oil type
c			Interface: left halve is oil, right halve is water
c			Mix: a random mix of oil and water (see Mix)
c		- a Box command must precede the FCC command
c
c	FileName FILE: Set filename to FILE.
c		FILE must be a valid DOS file name. 
c		A standard suffix is added for various file types (see above)
c		If FILE containe the string 'XXX', this is replaced with the
c		contents of the string XXX, which can be set with SetXXX (see below). 
c		XXX is increased with unity at each ReadCnf or WriteCnf.
c		By default FILE = 'CellXXX'.
c		
c	FRelax F: Set fraction of relaxation step for overlap and stretch
c		Default is F = 0.5; detected overlap for single pair is removed in a single step 
c		See also NRelax, GrowthRate
c
c	Grow N: perform N growth steps.
c		Note: Periodical checks, writes and updates are performed within 
c			one single iteration run. Subsequent iterates start a new period.
c
c	GrowthRate F: Set average fraction of growth for all cells at each step
c		Default is F = 0.01; cells increase 1% in size each step
c		See also Threshold
c
c	Header FILE: Prints the header of the configuration file FILE. 
c		If FILE is blank the current file name is used (see Filename command)
c
c	HeatMap On/Off: Use color code to indicate cell pressure.  
c		Default = "Off" 
c
c	Hide Type: Disable plotting of molecular groups of type Type.
c		Presently available types are Cell, Oil, Water, Lipid and Protein.
c		Type can also be "Box" or "Net", image box and cell network.
c		Default = plot all types but Box and Net. (see also Show) 
c
c	Info TEXT: Set info field of output file to TEXT (max 60 chars)
c
c	Iterate N: perform N iteration steps.
c		Note: Periodical checks, writes and updates are performed within 
c			one single iteration run. Subsequent iterates start a new period.
c
c	LeesEdwards On/Off: Use of Lees Edwards boundary conditions.  
c		Lees Edwards boundary conditions imply a shift of the periodic
c		image box according to the shearing deformation applied. 
c		Default = "On" (Off is used to indicate shear = 0)
c
c	Link2both R: Set ratio between mother and daughter distance for double linking
c		Default is R = 0.95; At R=1 no double bonds are made 
c
c	Loop N: Perform the commands up to the EndLoop command N times
c		Leading blanks (indentation) at the command line are skipped.
c
c	Mix PercOil PercWater: Set percentages oil and water in Mix.
c		The sum of PercOil and PercWater should be 100, otherwise the
c		latter is adjusted to 100 - PercOil.
c		Default = 50/50 (See also FCC and Random)
c		NOTE: To have effect, the Mix command should precede FCC or Random.
c
c	MonoCell: Start with a single cell
c
c	Monolayer Nx Ny Nz: Generate FCC configuration of oil-water interface
c		with nx * ny * nz cells, and one layer of molecules at each interface
c		replaced with lipids (single head and tail group)
c
c	NRelax N: Set number relaxation steps for overlap and stretch
c		Default is N = 1
c		See also FRelax, GrowthRate
c
c	OuterWall On/Off: if On uses increased attraction between edge cells
c		Default state is "Off"
c		See also WallStrength
c
c	Orthogonal On/Off: if On uses a division axis perpendical to one of the neighbour links
c		Default state is "Off", division axis is random 
c
c	Output* N: Write Config file every N steps during Iterate (see above)
c		If N = 0 (default) no configurations are saved periodically
c		If N>0 FileName must contain 'XXX', which is updated at each write.
c
c	Pause: Suspend execution (and check)
c
c	Perspective P: Set perspective to fraction P (0 < P < 1)
c		A simple single point perspective is used, with particles in front
c		drawn at full size, at back a factor P smaller.
c
c	PlotAngle AXIS A: set rotation angle around AXIS to A (degrees).
c		AXIS can be any of X, Y or Z. The X-axis is left-right (horizonal),
c		Y-axis down-up (vertical), and Z-axis back-front (axial). 
c		Positive angles correspond to anti-clockwise rotation.
c		Default = all angles zero. (see also AddAngle)
c		NOTE: Rotations are non-commuting. If multiple angles are specified
c			rotations take place in order X, Y and Z. 
c		Examples: PlotAngle X 90 shows box from above (XZ-plane)
c							PlotAngle Y 90 shows box from side (perpendicular to shear).
c							PlotAngle Y 10 shows box rotated slightly to right.
c
c	Planar On/Off switches between a 2D and 3D configuration
c		Default state is "Off", that is 3D
c
c	PlotCnf FILE: Make postscript plot of current configuration. If FILE
c		is blank the current filename is used (see FileName). A standard
c		suffix .ps is added if omitted. Existing files are overwritten.
c
c	Pressure On/Off: Calculate pressure. Presently only total pressure tensor
c		is calculated, options will be added if necessary.
c		Virials are written to "filename.vir".
cc		On: calculate total pressure tensor
c		Off: don't calculate virials
c		Default is "On"
c			
c	Progress On/Off switches on/off signaling of program progress
c		Default state is "Off"
c
c	Random TYPE N: Make a configuration of N particles, distributed
c		randomly in the periodic box defined by Box.
c		TYPE can be:
c			Water: All particles are water particles
c			Oil: All particles are oil particles
c			Mix: Oil and water are randomly mixed (see Mix)
c		- a Box command should precede the Random command
c
c	ReadCnf FILE: read configuration from FILE.cnf. Also FileName is set
c		to FILE. If FILE is blank the	current file name is used (see FileName command)
c		(The standard suffix .cnf is added, do not include!.)
c
c	Rem TEXT: same as 'Comment'
c		Fully blank lines are also treated as 'Comment', and skipped.
c		Also text added after a (completed) standard command is ignored
c
c	Seed N: Set Random number generator seed to N 
c		Default is N = 123456789
c
c	SetTime TIME: Set current simulation run time to TIME (real)
c		By default run time is set to zero at a new run
c		Time is written to and read from configuration files 
c
c	SetXXX XXX: Set XXX to three-digit string XXX
c		Default is XXX = 000
c
c	Shear Type X N: Define shearing deformation.
c		Presently only a shearing deformation gamma-xy is implemented, 
c		parallel to the interface, and in the plane of the picture.
c		Various types of deformation (Type) are possible:
c		- Rate: constant shear rate X (for viscosity etc.)
c		- Fixed: constant shear X (for step relaxation)
c		-	Osc: oscillatory shear with amplitude X and period of N steps
c		- OscRate: oscillatory shear rate with amplitude X and period N
c		- IncRate: linearly increasing shear rate with amount X over period N
c		Defaults: Type = Rate, ShearRate = 0, and Shear = 0
c		NOTE: Current Shear deformation and ShearRate are written to  
c					file, and used on input. To avoid problems during periodic
c					shear the user should explicitly set ShearRate to zero.
c					The header command can be used to inspect files.
c
c	Shell S: set extra shell width for neighbour list to S (Real)
c		Default is S = 1.0
c		See also Sigma, Epsilon, and CutOff
c 
c	Shift X Y Z: Shift all particle over a vector X Y Z
c		This command may be used to modify plots.
c		NOTE: periodical boundary conditions will keep all particles inside
c			the image box.
c
c	Show Type: Enable plotting of elements of type Type.
c		Presently available types are Cell, Oil, Water, Lipid and Protein.
c		Type can also be "Box" or "Net", image box and cell network.
c		Default = plot all types but Box and Net. (see also Hide) 
c
c	Sigma S: Set length scale of Lennard-Jones potential to S (Real)
c		Default is S = 1.0 
c		See also CutOff, Epsilon, and Shell
c
c	Temperature T: Set (and keep) temperature to T (real)
c		Default is T = 1.0 
c		See also Epsilon and Thermostat
c
c	Thermostat On/Off: Regulate temperature. Presently only rescaling of velocities
c		is performed, options will be added if necessary.
c		On: rescale velocities according to temperature set (see Temperature)
c		Off: don't rescale velocities
c		Default is "On"
c			
c	Threshold P: Set the scaling factor for pressure effect in growth of a cell
c		Default is P = 1; pressure effect is 2/(1+exp(Pi/P))
c		See also GrowthRate
c
c	Timestep Dt: Set iteration step to Dt (real)
c		Default is Dt = 0.01  
c
c	Update N: Update neighbour array every N steps during Iterate (see above)
c		If N = 0 (default) a safe interval is used based on shell crossing.
c
c	Wallstrength W: Set factor for strengthening wall particle attraction
c		Default is W = 2; At W=1 there is no effect 
c
c	WriteCnf FILE: write configuration to FILE.cnf. If FILE is blank the
c		current file name is used (see Filename command)
c		A standard suffix .cnf is added if omitted.
c
c-------------------------------------------------------------------------------
c
c	Example of a protocol file:
c
c	Protocol for the simulation of growth of a single cell
c	Joost van Opheusden, 21/03/2011.
c	
c	Start
c	MonoCell just a single cell at the origin
c	
c	Comment Use standard division parameter values
c	Grow 1000
c
c	PlotCnf
c	WriteCnf single.cnf
c	Stop
c
c
c	Note the comment lines before the Start and after the Stop command.
c	Also the text after the AddCell command is regarded as comment. 
c	The blank lines are skipped.
c-------------------------------------------------------------------------------

*********************************************************************
	Program Cell
*********************************************************************
	use dfport, only: lnblnk
	use dflib, only: nargs, getarg
	Include 'parameters.h'
*	include file for emulsion simulation contains global parameters

c-----------------------------------
c	GLOBAL VARIABLES DECLARATION :
c-----------------------------------
c	Global variables exchanged through Named Common block mechanism
c
	Include 'common_x.h'
c--------------------------------------------------------------------
c	"common_x.h" contains configuration variables:
c--------------------------------------------------------------------
c	
	Include 'common_u.h'
c--------------------------------------------------------------------
c	"common_u.h" contains variables for particle interactions
c--------------------------------------------------------------------
c
	Include 'common_t.h'
c--------------------------------------------------------------------
c	File "common_t.h" contains time and energy parameters:
c--------------------------------------------------------------------
c
	Include 'common_f.h'
c--------------------------------------------------------------------
c	File "common_f.h" contains file names and unit numbers:
c--------------------------------------------------------------------

c	file name length (for adding suffixes)
	Integer(Std_Int) Length
c
c	Maximum particle velocity (for calculating update interval)
	Real(Std_Real) Speed
c
c	Maximum length of neighbour list (for calculating storage needed)
	Integer(Std_Int) IIndex
c
c	flow parameters
	Integer(Std_Int) I, It
	Logical Picture, Progress
c
c	Percentages in Mix
	Real(Std_Real) P_Oil, P_Water
c
c	Loop count variables, if more than 100 levels deep nested loops are 
c	needed change parameter MaxLevel accordingly.
	Integer(Std_Int) Level, MaxLevel
	Parameter( MaxLevel = 100 )
	Integer(Std_Int) Track( MaxLevel ), Begin( MaxLevel )

c	Begin and End of command part of protocol file
	Integer BeginLine, EndLine

c	record in protocol file and other elements of command protocol
	Character*80 CommandLine, Command, Protocol

c	Pcl is the unit number of the protocol file
	Integer(Std_Int) Pcl, LineCount
	Common /ComProt/ Pcl, LineCount, CommandLine

c	Dummy parameters used for checking protocol file
	Real(Std_Real) R1, R2, R3
	Integer(Std_Int) I1, I2, I3
	Integer(Long_Int) I4
	Character(80) A1, A2
c
c	particle displacements
	Real(Std_Real) Dx, Dy, Dz
c
c	CnfFlag signals whether a configuration is generated
c	ParFlag signals whether other variables are set
c	BoxFlag checks whether dimensions are set
c	RunFlag checks whether protocol file must be executed
c	TimeFlag checks whether Dt is set
c	WriteFlag checks whether data must be written
c	XXXFlag checks whether FileName contains XXX string
c	
	Logical CnfFlag, ParFlag, BoxFlag, RunFlag, 
	1		TimeFlag, WriteFlag, XXXFlag
c
c-------------------------
c	INITIALISE:
c-------------------------
c
c	Set flags for protocol check
	CnfFlag   = .false.
	ParFlag   = .false.
	BoxFlag   = .false.
	RunFlag   = .true.
	TimeFlag  = .false.
	WriteFlag = .false.
	FileOpen  = .false.
c
	Progress = .false.
	picture = .false.
	Debugging = .false.
c
c	Default values for variables
	NCells = 0 ! no cells
	RunTime = 0.0
	Steps = 0
	Dt = 0.01
	CurrTime = Runtime  ! + Dt * Steps
	DtInv = 1 / dt
	DtSqI = DtInv ** 2
	T = 1.0
	R0 = 1.0
	FHR = -100.0 ! negative value implies no bonds
	Disconnect = 1.3
	Detach = 2.0
	Displace = 0.2
	NRelax = 1
	FRelax = 0.5
	Planar = .false.			! 3D config
	GrowthRate = 0.01
	Threshold = 1.0
	Link2both = 0.95
	WallStrength = 2.0
	OuterWall = .false.		! no edge effect
	Orthogonal = .false.	! random division axis
c
c	initialise file index
	XXX = '000'

c	initialise file name
	FileName = 'CellXXX'
	XXXFlag = .true.
c
c	Initialise Random Seed
	Seed = 123456789

c	Default Info
	Info = 'Cell Growth '//Version//', JHJ van Opheusden, '//Month

c	Defaults for intervals
	IUpdat = 0		! safe update
	WritePeriod = 0		! no periodic config output
	CheckPeriod = 0		! no periodic energy calculation
c	Virials are calculated each step or not calculated at all
c	This is indicated by the value of VirCalc
	VirCalc = .true.  ! virials calculated by default
	VirPeriod = 1		

c	plotting parameters
	PlotCell = .true.
	PlotOil = .true.
	PlotLipid = .true.
	PlotProtein = .true.
	PlotCell = .true.
	PlotBox = .false.
	PlotNet = .false.
	HeatMap = .false.
	AlfaX = 0.0 ! default view along z-axis
	AlfaY = 0.0
	AlfaZ = 0.0
	Perspective = 1.0 ! no perspective
										
c	Initialisation of Unit numbers for file handles
	Iin   = 90
	Iout  = 91
	Itemp = 92
	Ipres = 93
	Ivacf = 94
	Ilog  = 99
	IPlot = 80
c

c	print header for interactive input (console mode)
	Write(*,*)
	Write(*,*)'     Cell Growth, Division and Differentiation.' 
	Write(*,*)'                 ', Version
	Write(*,*)'         Joost van Opheusden, Wageningen'
	Write(*,*)'                 ', Month
	Write(*,*)

	protocol = ' ' 
c	look for protocol file in argument list ...
	i1 = NARGS()
	Do i2 = 1, i1 - 1
		Call GETARG(i2, a1)
		If ( a1(1:5) .eq. '/pcl=' ) protocol = a1(6:80)
	End Do
	If ( protocol .eq. ' ' ) Then
c		or ask for protocol file.
		Write(*,'('' Protocol file   : '',$)')
		Read(*,'(a)') Protocol
	End If
	If( Protocol .eq. ' ' ) Protocol = 'cell.pcl'
	Call AddSuffix( Protocol, 'pcl' )
	i1 = len_trim(protocol)
	Pcl = 20
	Open(	unit = Pcl,
	1		file = Protocol,
	2		access = 'sequential',
	3		status = 'old',
	4		iostat = IO )
	If ( IO .ne. OK ) Then
		Write(*,*) Protocol
		Write(*,*) 'Protocol file not found.'
		Write(*,*) 'Check filename or use ''cell.pcl''.'
		Write(*,*) 'Program must stop.'
		Stop
	End If
	Write(*,*) 'Reading protocol file: ',protocol(1:i1)

c	Run over protocol file in check mode
	LineCount = 0
	Level = 0
	Write(*,*) 'Searching protocol file for Start command ...'
	Do ! search protocol for 'Start' command
		LineCount = LineCount + 1
		Read( Pcl, '(a)', iostat = IO ) CommandLine
		If ( IO .ge. ERR ) Then
			Write(*,*) Protocol
			Write(*,*) 'Unexpected error in protocol file at line ', 
	1					LineCount
			Write(*,*) 'Check structure.'
			Write(*,*) 'Program must stop. Code = ', IO
			Call Abort ( 'Protocol error' )
		Else If ( IO .le. EOF ) Then
			Rewind( Pcl )				! EOF encountered without Start
			LineCount = 0
			Exit			! to force loop exit
		Else
			i2 = len_trim(commandline)
			write(*,*)linecount, '  ', commandline(1:i2)
			Call GetCommand(CommandLine, Command)
			If ( Command .eq. 'Start' ) Exit ! Start found
			If ( Command .eq. 'start' ) Then ! 
				Write(*,*) 'Protocol file is case sensitive. '
				Write(*,*) 'Use ''Start'' to begin command sequence.'
				Write(*,*) 'Program must stop.'
				Call Abort( 'Misspelled Start command' )
			Else If ( Command .eq. 'CheckOnly' ) Then
					RunFlag = .false.
			End If
		End If
	End Do ! Start command or EOF encountered
	If ( LineCount .eq. 0 ) Then
		Write(*,*) 'Starting check at begin of file ...'
	Else
		Write(*,*) 'Starting check at next line ...'
	End If
c
	BeginLine = LineCount
	Do 	! read command lines in protocol file
		LineCount = LineCount + 1
		Read( Pcl, '(a)', iostat = IO ) CommandLine
		If ( IO .ge. ERR ) Then
			Write(*,*) Protocol
			Write(*,*) 'Unexpected error in protocol file at line ',
	1					 LineCount
			Write(*,*) 'Check structure.'
			Write(*,*) 'Program must stop. Code = ', IO
			Stop 'Protocol error.'
		Else If ( IO .le. EOF ) Then	! EOF encountered without Stop
			Command = 'Stop'				! to force loop exit
		Else
			i2 = Len_Trim(commandline)
			write(*,*)linecount, '  ', commandline(1:i2)
			Call GetCommand(CommandLine, Command)
c
			If ( Command .eq. 'Stop' ) Then
				Exit
c
			Else If ( Command .eq. 'AddAngle' ) Then
				Read( CommandLine, *, iostat = IO ) A1, A2, r1
				If ( IO .ne. OK ) 
	1				Call Abort( 'Must specify Axis and Angle in AddAngle.' )
				If (  ( a2 .ne. 'X' ) .and.
	1						( a2 .ne. 'Y' ) .and.
	3						( a2 .ne. 'Z' ) )
	4				Call Abort( 'Wrong Axis in AddAngle.' )
c
			Else If ( Command .eq. 'AddCell' ) Then
				Read( CommandLine, *, iostat = IO ) A1, R1, R2, R3
				If ( IO .ne. OK ) 
	1				Call Abort( 'Must specify X, Y and Z in AddCell.' )
c
			Else If ( Command .eq. 'AddXXX' ) Then
				Cycle
c
			Else If ( Command .eq. 'BondLength' ) Then
				Read( CommandLine, *, iostat = IO ) A1, R1
				If ( IO .ne. OK ) 
	1				Call Abort( 'Must specify B in BondLength.' )
				If ( R1 .lt. 0 ) 
	1				Call Abort( 'B must be positive in BondLength.' )
c
			Else If ( Command .eq. 'BondStrength' ) Then
				Read( CommandLine, *, iostat = IO ) A1, R1
				If ( IO .ne. OK ) 
	1				Call Abort( 'Must specify F in BondStrength.' )
				If ( R1 .lt. 0 ) 
	1				Call Abort( 'F must be positive in BondStrength.' )
				If ( R1 .eq. 0 ) 
	1				Call Abort( 'Constraint dynamics not implemented. Sorry.' )
c
			Else If ( Command .eq. 'Box' ) Then
				Read( CommandLine, *, iostat = IO ) A1, R1, R2, R3
				If ( IO .ne. OK ) 
	1				Call Abort( 'Must specify X, Y and Z in Box.' )
				If ( R1 .le. 0.0 ) 
	1				Call Abort( 'Box size must be positive.' )
				If ( R2 .le. 0.0 ) 
	1				Call Abort( 'Box size must be positive.' )
				If ( R3 .le. 0.0 ) 
	1				Call Abort( 'Box size must be positive.' )
				BoxFlag = .true.
c
			Else If ( Command .eq. 'ChangeTemp' ) Then
				Read( CommandLine, *, iostat = IO ) A1, R1, I1
				If ( IO .ne. OK ) 
	1				Call Abort( 'Must specify T in ChangeTemp.' )
				If ( R1 .lt. 0 ) 
	1				Call Abort( 'T must be positive in ChangeTemp.' )
c
			Else If ( Command .eq. 'Check' ) Then
				Read( CommandLine, *, iostat = IO ) A1, I1
				If ( IO .ne. OK ) 
	1				Call Abort( 'Must specify N in Check.' )
				If ( I1 .lt. 0 ) 
	1				Call Abort( 'N must be positive in Check.' )

			Else If ( Command .eq. 'CheckOnly' ) Then
					RunFlag = .false.
c
			Else If ( Command .eq. 'Comment' ) Then
				Cycle
c
			Else If ( Command .eq. 'CutOff' ) Then
				Read( CommandLine, *, iostat = IO ) A1, R1
				If ( IO .ne. OK ) 
	1				Call Abort( 'Must specify C in CutOff.' )
				If ( R1 .lt. 0 ) 
	1				Call Abort( 'C must be positive in CutOff.' )
c
			Else If ( Command .eq. 'Debug' ) Then
				i2 = Index( CommandLine, 'Debug' ) + 6
				Read( CommandLine(i2:80), '(a)', iostat = IO ) A2
				If ( IO .ne. OK ) 
	1				Call Abort( 'Unrecognizable parameter in Debug.')
				a2 = AdjustL(a2)
				If ( ( A2 .ne. 'On' ) .and. ( A2 .ne. 'Off' ))
	1				Call Abort( 'Use "On" or "Off" in Debug.')
c
			Else If ( Command .eq. 'Disconnect' ) Then
				Read( CommandLine, *, iostat = IO ) A1, R1
				If ( IO .ne. OK ) 
	1				Call Abort( 'Must specify F in Disconnect.' )
				If ( R1 .lt. 0 ) 
	1				Call Abort( 'F must be positive in Disconnect.' )
c
			Else If ( Command .eq. 'Displace' ) Then
				Read( CommandLine, *, iostat = IO ) A1, R1
				If ( IO .ne. OK ) 
	1				Call Abort( 'Must specify F in Displace.' )
				If ( R1 .lt. 0 ) 
	1				Call Abort( 'F must be positive in Displace.' )
c
			Else If ( Command .eq. 'Detach' ) Then
				Read( CommandLine, *, iostat = IO ) A1, R1
				If ( IO .ne. OK ) 
	1				Call Abort( 'Must specify F in Detach.' )
				If ( R1 .lt. 0 ) 
	1				Call Abort( 'F must be positive in Detach.' )
c
			Else If ( Command .eq. 'EndLoop' ) Then
				Level = Level - 1
c
			Else If ( Command .eq. 'Energy' ) Then
				If ( .not. CnfFlag ) 
	1				Call Abort( 'Must have configuration for Energy.')
c
			Else If ( Command .eq. 'Epsilon' ) Then
				Read( CommandLine, *, iostat = IO ) A1, R1
				If ( IO .ne. OK ) 
	1				Call Abort( 'Must specify E in Epsilon.' )
				If ( R1 .lt. 0 ) 
	1				Call Abort( 'E must be positive in Epsilon.' )
c
			Else If ( Command .eq. 'FCC' ) Then
				If ( WriteFlag )
	1				Call Abort( 'Existing configuration not saved.')
				If ( .not. BoxFlag ) 
	1				Call Abort( 'Specify box before FCC.' )
				Read( CommandLine, *, iostat = IO ) A1, A2, I1, I2, I3
				If ( IO .ne. OK ) 
	1				Call Abort( 'Must specify Type, Nx, Ny and Nz in FCC.' )
				If (  ( a2 .ne. 'Water' ) .and.
	1						( a2 .ne. 'Oil' ) .and.
	1						( a2 .ne. 'Mix' ) .and.
	8						( a2 .ne. 'Interface' ) )
	9				Call Abort( 'Wrong Type in FCC.' )
				N = 4 * I1 * I2 * I3
				If ( N .gt. MaxCells ) Then
					Write(*,*) 'Maximal number of particles = ', MaxCells
					Call Abort( 'Particle number too large.' )
				End If
				CnfFlag = .true.
c
			Else If ( Command .eq. 'FileName' ) Then
				Read( CommandLine, *, iostat = IO ) a1, A2
				If ( IO .ne. OK ) 
	1				Call Abort('Unrecognizable filename in FileName.')
				If( a2 .eq. ' ') 
	1				Call Abort( 'Must specify file name in FileName.')
c
			Else If ( Command .eq. 'FRelax' ) Then
				Read( CommandLine, *, iostat = IO ) A1, R1
				If ( IO .ne. OK ) 
	1				Call Abort( 'Must specify F in FRelax.' )
				If ( R1 .lt. 0 ) 
	1				Call Abort( 'F must be positive in FRelax.' )
c
			Else If ( Command .eq. 'Grow' ) Then
				If ( .not. CnfFlag ) 
	1				Call Abort( 'Must have cells to Grow.')
				Read( CommandLine, *, iostat = IO ) A1, I1
				If ( IO .ne. OK ) 
	1				Call Abort( 'Must specify N in Grow.' )
				If ( I1.lt.1 ) 
	1				Call Abort('N in Grow must be at least 1')
				If ( WritePeriod .eq. 0 ) Then
					WriteFlag = .true.
				Else If ( Mod(I1, Writeperiod) .eq. 0) Then
					WriteFlag = .false.
				Else
					WriteFlag = .true.
				End If
c
			Else If ( Command .eq. 'GrowthRate' ) Then
				Read( CommandLine, *, iostat = IO ) A1, R1
				If ( IO .ne. OK ) 
	1				Call Abort( 'Must specify F in GrowthRate.' )
				If ( R1 .le. 0 ) 
	1				Call Abort( 'F must be positive in GrowthRate.' )
c
			Else If ( Command .eq. 'Header' ) Then
				i2 = Index( CommandLine, 'Header' ) + 7
				Read( CommandLine(i2:80), '(a)', iostat = IO ) A2
				If ( IO .ne. OK ) 
	1				Call Abort( 'Unrecognizable file name in Header.')
c
			Else If ( Command .eq. 'HeatMap' ) Then
				i2 = Index( CommandLine, 'HeatMap' ) + 8
				Read( CommandLine(i2:80), '(a)', iostat = IO ) A2
				If ( IO .ne. OK ) 
	1				Call Abort( 'Unrecognizable parameter in HeatMap.')
				a2 = AdjustL( a2 )
				If ( ( A2 .ne. 'On' ) .and. ( A2 .ne. 'Off' ))
	1				Call Abort( 'Use "On" or "Off" in HeatMap.')
c
			Else If ( Command .eq. 'Hide' ) Then
				Read( CommandLine, *, iostat = IO ) A1, A2
				If ( IO .ne. OK ) 
	1				Call Abort( 'Must specify Type in Hide.' )
				If (  ( a2 .ne. 'Water' ) .and.
	1						( a2 .ne. 'Oil' ) .and.
	2						( a2 .ne. 'Protein' ) .and.
	3						( a2 .ne. 'Lipid' ) .and.
	3						( a2 .ne. 'Cell' ) .and.
	3						( a2 .ne. 'Net' ) .and.
	4						( a2 .ne. 'Box' ) )
	5				Call Abort( 'Wrong Type in Hide.' )
c
			Else If ( Command .eq. 'Info' ) Then
				Cycle
c
			Else If ( Command .eq. 'Iterate' ) Then
				If ( .not. CnfFlag ) 
	1				Call Abort( 'Must have configuration to Iterate.')
				Read( CommandLine, *, iostat = IO ) A1, I1
				If ( IO .ne. OK ) 
	1				Call Abort( 'Must specify N in Iterate.' )
				If ( I1.lt.1 ) 
	1				Call Abort('N in Iterate must be at least 1')
				If ( WritePeriod .eq. 0 ) Then
					WriteFlag = .true.
				Else If ( Mod(I1, Writeperiod) .eq. 0) Then
					WriteFlag = .false.
				Else
					WriteFlag = .true.
				End If
c
			Else If ( Command .eq. 'LeesEdwards' ) Then
				i2 = Index( CommandLine, 'LeesEdwards' ) + 12
				Read( CommandLine(i2:80), '(a)', iostat = IO ) A2
				If ( IO .ne. OK ) 
	1				Call Abort( 'Unrecognizable parameter in LeesEdwards.')
				a2 = AdjustL( a2 )
				If ( ( A2 .ne. 'On' ) .and. ( A2 .ne. 'Off' ))
	1				Call Abort( 'Use "On" or "Off" in LeesEdwards.')
c
			Else If ( Command .eq. 'Link2both' ) Then
				Read( CommandLine, *, iostat = IO ) A1, R1
				If ( IO .ne. OK ) 
	1				Call Abort( 'Must specify R in Link2both.' )
				If ( R1 .lt. 0 ) 
	1				Call Abort( 'B must be positive in Link2both.' )
c
			Else If ( Command .eq. 'Loop' ) Then
				Read( CommandLine, *, iostat = IO ) A1, I1
				If ( IO .ne. OK ) 
	1				Call Abort( 'Must specify N in Loop.' )
				Level = Level + 1
c
			Else If ( Command .eq. 'Mix' ) Then
				Read( CommandLine, *, iostat = IO ) A1, R1, R2
				If ( IO .ne. OK ) 
	1				Call Abort( 'Must specify PercOil and PercWater in Mix.' )
				If ( R1 .le. 0.0 ) 
	1				Call Abort( 'Percentage oil must be positive.' )
				If ( R2 .le. 0.0 ) 
	1				Call Abort( 'Percentage water must be positive.' )
c
			Else If ( Command .eq. 'MonoCell' ) Then
				CnfFlag = .true.
c
			Else If ( Command .eq. 'Monolayer' ) Then
				If ( WriteFlag )
	1				Call Abort( 'Existing configuration not saved.')
				If ( .not. BoxFlag ) 
	1				Call Abort( 'Specify box before Monolayer.' )
				Read( CommandLine, *, iostat = IO ) A1, I1, I2, I3
				If ( IO .ne. OK ) 
	1				Call Abort( 'Must specify Nx, Ny and Nz in Monolayer.' )
				N = 4 * I1 * ( I2 + 1 ) * I3
				If ( N .gt. MaxCells ) Then
					Write(*,*) 'Maximal number of cells = ', MaxCells
					Call Abort( 'Cell number too large.' )
				End If
				CnfFlag = .true.
c
			Else If ( Command .eq. 'AirWater' ) Then
				If ( WriteFlag )
	1				Call Abort( 'Existing configuration not saved.')
				If ( .not. BoxFlag ) 
	1				Call Abort( 'Specify box before Monolayer.' )
				Read( CommandLine, *, iostat = IO ) A1, I1, I2, I3
				If ( IO .ne. OK ) 
	1				Call Abort( 'Must specify Nx, Ny and Nz in Monolayer.' )
				N = 2 * I1 * ( 2 * I2 + 3 ) * I3 
				If ( N .gt. MaxCells ) Then
					Write(*,*) 'Maximal number of cells = ', MaxCells
					Write(*,*) 'Current number of cells = ', N
					Call Abort( 'Cell number too large.' )
				End If
				CnfFlag = .true.
c
			Else If ( Command .eq. 'NRelax' ) Then
				Read( CommandLine, *, iostat = IO ) A1, I1
				If ( IO .ne. OK ) 
	1				Call Abort( 'Must specify F in FRelax.' )
				If ( I1 .le. 0 ) 
	1				Call Abort( 'Must relax for at least one step.' )
c
			Else If ( Command .eq. 'OuterWall' ) Then
				i2 = Index( CommandLine, 'OuterWall' ) + 10
				Read( CommandLine(i2:80), '(a)', iostat = IO ) A2
				If ( IO .ne. OK ) 
	1				Call Abort( 'Unrecognizable parameter in OuterWall.')
c				Call LeftAdjust( a2, i1 )
				a2 = AdjustL(a2)
				If ( ( A2 .ne. 'On' ) .and. ( A2 .ne. 'Off' ))
	1				Call Abort( 'Use "On" or "Off" in OuterWall.')
c
			Else If ( Command .eq. 'Orthogonal' ) Then
				i2 = Index( CommandLine, 'Orthogonal' ) + 11
				Read( CommandLine(i2:80), '(a)', iostat = IO ) A2
				If ( IO .ne. OK ) 
	1				Call Abort( 'Unrecognizable parameter in Orthogonal.')
c				Call LeftAdjust( a2, i1 )
				a2 = AdjustL(a2)
				If ( ( A2 .ne. 'On' ) .and. ( A2 .ne. 'Off' ))
	1				Call Abort( 'Use "On" or "Off" in Orthogonal.')
c
			Else If ( Command .eq. 'Output' ) Then
				Read( CommandLine, *, iostat = IO ) A1, I1
				If ( IO .ne. OK ) 
	1				Call Abort( 'Must specify N in Output.' )
				If ( I1 .lt. 0 ) 
	1				Call Abort( 'N must be positive in Output.' )
				WritePeriod = I1
c
			Else If ( Command .eq. 'Pause' ) Then
				Write(*,'(a,$)') ' Check suspended, press return to continue'
				Read(*,*) 
c
			Else If ( Command .eq. 'Perspective' ) Then
				Read( CommandLine, *, iostat = IO ) A1, R1
				If ( IO .ne. OK ) 
	1				Call Abort( 'Must specify P in Perspective.' )
				If ( ( R1 .le. 0 ) .or. ( R1 .gt. 1.0 ) )  
	1				Call Abort( 'Use 0 < P < 1 in Perspective.' )
c
			Else If ( Command .eq. 'PlotAngle' ) Then
				Read( CommandLine, *, iostat = IO ) A1, A2, r1
				If ( IO .ne. OK ) 
	1				Call Abort( 'Must specify Axis and Angle in PlotAngle.' )
				If (  ( a2 .ne. 'X' ) .and.
	1						( a2 .ne. 'Y' ) .and.
	3						( a2 .ne. 'Z' ) )
	4				Call Abort( 'Wrong Axis in PlotAngle.' )
c
			Else If ( Command .eq. 'PlotCnf' ) Then
				If ( .not. CnfFlag ) 
	1				Call Abort('Must have configuration to Plot ')
				i2 = Index( CommandLine, 'PlotCnf' ) + 8
				Read( CommandLine(i2:80), '(a)', iostat = IO ) A2
				If ( IO .ne. OK ) 
	1				Call Abort( 'Unrecognizable filename in PlotCnf.')
c
			Else If ( Command .eq. 'Pressure' ) Then
				Read( CommandLine, *, iostat = IO ) A1, a2
				If ( IO .ne. OK ) 
	1				Call Abort( 'Unrecognizable parameter in Pressure.')
				If ( ( A2 .ne. 'On' ) .and. ( A2 .ne. 'Off' ))
	1				Call Abort( 'Use "On" or "Off" in Pressure.')
c
			Else If ( Command .eq. 'Progress' ) Then
				i2 = Index( CommandLine, 'Progress' ) + 9
				Read( CommandLine(i2:80), '(a)', iostat = IO ) A2
				If ( IO .ne. OK ) 
	1				Call Abort( 'Unrecognizable parameter in Progress.')
c				Call LeftAdjust( a2, i1 )
				a2 = AdjustL(a2)
				If ( ( A2 .ne. 'On' ) .and. ( A2 .ne. 'Off' ))
	1				Call Abort( 'Use "On" or "Off" in Progress.')
c
			Else If ( Command .eq. 'Planar' ) Then
				i2 = Index( CommandLine, 'Planar' ) + 7
				Read( CommandLine(i2:80), '(a)', iostat = IO ) A2
				If ( IO .ne. OK ) 
	1				Call Abort( 'Unrecognizable parameter in Planar.')
c				Call LeftAdjust( a2, i1 )
				a2 = AdjustL(a2)
				If ( ( A2 .ne. 'On' ) .and. ( A2 .ne. 'Off' ))
	1				Call Abort( 'Use "On" or "Off" in Planar.')
c
			Else If ( Command .eq. 'Protein' ) Then
				If ( WriteFlag )
	1				Call Abort( 'Existing configuration not saved.')
				If ( .not. BoxFlag ) 
	1				Call Abort( 'Specify box before Protein.' )
				Read( CommandLine, *, iostat = IO ) A1, I1, I2, I3
				If ( IO .ne. OK ) 
	1				Call Abort( 'Must specify Nx, Ny and Nz in Protein.' )
				N = 4 * I1 * I2 * I3
				If ( N .gt. MaxGroups ) Then
					Write(*,*) 'Maximal number of particles = ', MaxGroups
					Call Abort( 'Particle number too large.' )
				End If
				CnfFlag = .true.
c
			Else If ( Command .eq. 'Random' ) Then
				If ( WriteFlag )
	1				Call Abort( 'Existing configuration not saved.')
				If ( .not. BoxFlag ) 
	1				Call Abort( 'Specify box before MakeRandom.' )
				Read( CommandLine, *, iostat = IO ) A1, A2, I1
				If ( IO .ne. OK ) 
	1				Call Abort( 'Must specify Type and N in Random.' )
				If (  ( a2 .ne. 'Water' ) .and.
	1						( a2 .ne. 'Oil' ) .and.
	2						( a2 .ne. 'Mix' ) )
	3				Call Abort( 'Wrong Type in Random.' )
				If ( N .gt. MaxGroups ) Then
					Write(*,*) 'Maximal number of particles = ', MaxGroups
					Call Abort( 'Particle number too large.' )
				End If
				If (( a2 .eq. 'Mix') .and. ( Mod(I1,2) .ne. 0 ) )
	1				Call Abort( 'N must be even with Mix in Random.' )
				CnfFlag = .true.
c
			Else If ( Command .eq. 'ReadCnf' ) Then
				If ( WriteFlag )
	1				Call Abort( 'Existing configuration not saved.')
				i2 = Index( CommandLine, 'ReadCnf' ) + 8
				Read( CommandLine(i2:80), '(a)', iostat = IO ) A2
				If ( IO .ne. OK ) 
	1				Call Abort( 'Unrecognizable filename in ReadCnf.')
				If (CnfFlag) Then
					Write(*,*)'WARNING: Current config overwritten.'
				Else
					CnfFlag = .true.
				End If
				If (TimeFlag) Then
					Write(*,*)'WARNING: Using time step from file.'
				Else
					TimeFlag = .true.
				End If
c
			Else If ( Command .eq. 'Rem' ) Then
				Cycle
c
			Else If ( Command .eq. 'Seed' ) Then
				Read( CommandLine, *, iostat = IO ) A1, i4 ! seed is long integer
				If ( IO .ne. OK ) 
	1				Call Abort( 'Must specify N in Seed.' )
c
			Else If ( Command .eq. 'SetTime' ) Then
				Read( CommandLine, *, iostat = IO ) A1, R1
				If ( IO .ne. OK ) 
	1				Call Abort( 'Must specify Time in SetTime.' )
c
			Else If ( Command .eq. 'SetXXX' ) Then
				i2 = Index( CommandLine, 'SetXXX' ) + 7
				Read( CommandLine(i2:80), '(a)' ) A2
				Call LeftAdjust( a2, i1 )			
				XXX = a2(1:3)
				If ( XXX .eq. ' ' ) 
	1				Call Abort( 'Must specify XXX in SetXXX.' )
c
			Else If ( Command .eq. 'Shear' ) Then
				Read( CommandLine, *, iostat = IO ) A1, A2
				If ( IO .ne. OK ) 
	1				Call Abort( 'Must specify Type in Shear.' )
				If ( a2 .eq. 'Rate' ) Then
					Read( CommandLine, *, iostat = IO ) A1, A2, r1
					If ( IO .ne. OK ) 
	1					Call Abort( 'Specify fixed rate in Shear.' )
				Else If ( a2 .eq. 'Fixed' ) Then
					If ( .not. CnfFlag ) 
	1					Call Abort( 'Must have configuration to shear.' )
					Read( CommandLine, *, iostat = IO ) A1, A2, r1
					If ( IO .ne. OK ) 
	1					Call Abort( 'Specify fixed shear in Shear.' )
				Else If ( a2 .eq. 'Osc' ) Then
					Read( CommandLine, *, iostat = IO ) A1, A2, r1, r2
					If ( IO .ne. OK ) 
	1					Call Abort( 'Specify amplitude and period in Shear.' )
				Else If ( a2 .eq. 'OscRate' ) Then
					Read( CommandLine, *, iostat = IO ) A1, A2, r1, r2
					If ( IO .ne. OK ) 
	1					Call Abort( 'Specify amplitude and period in Shear.' )
					If ( r2 .le. 0 ) 
	1					Call Abort( 'Period must be positive in Shear.' )
				Else If ( a2 .eq. 'IncRate' ) Then
					Read( CommandLine, *, iostat = IO ) A1, A2, r1, r2
					If ( IO .ne. OK ) 
	1					Call Abort( 'Specify increase and period in Shear.' )
					If ( r2 .le. 0 ) 
	1					Call Abort( 'Period must be positive in Shear.' )
				Else 
					Call Abort( 'Unknown type in Shear.' )
				End If
c
			Else If ( Command .eq. 'Shell' ) Then
				Read( CommandLine, *, iostat = IO ) A1, R1
				If ( IO .ne. OK ) 
	1				Call Abort( 'Must specify S in Shell.' )
c
			Else If ( Command .eq. 'Shift' ) Then
				Read( CommandLine, *, iostat = IO ) A1, R1, R2, R3
				If ( IO .ne. OK ) 
	1				Call Abort( 'Must specify X, Y and Z in Shift.' )
				If ( .not. CnfFlag )
	1				Call Abort( 'Must have configuration to shift.' )
c
			Else If ( Command .eq. 'Show' ) Then
				Read( CommandLine, *, iostat = IO ) A1, A2
				If ( IO .ne. OK ) 
	1				Call Abort( 'Must specify Type in Show.' )
				If (  ( a2 .ne. 'Water' ) .and.
	1						( a2 .ne. 'Oil' ) .and.
	2						( a2 .ne. 'Protein' ) .and.
	2						( a2 .ne. 'Lipid' ) .and.
	2						( a2 .ne. 'Cell' ) .and.
	2						( a2 .ne. 'Net' ) .and.
	3						( a2 .ne. 'Box' ) )
	4				Call Abort( 'Wrong Type in Show.' )
c
			Else If ( Command .eq. 'Sigma' ) Then
				Read( CommandLine, *, iostat = IO ) A1, R1
				If ( IO .ne. OK ) 
	1				Call Abort( 'Must specify S in Sigma.' )
c
			Else If ( Command .eq. 'Temperature' ) Then
				Read( CommandLine, *, iostat = IO ) A1, R1
				If ( IO .ne. OK ) 
	1				Call Abort( 'Must specify T in Temperature.' )
				If ( R1 .lt. 0.0 ) 
	1				Call Abort( 'Temperature must be positive' )
c
			Else If ( Command .eq. 'Thermostat' ) Then
				Read( CommandLine, *, iostat = IO ) A1, a2
				If ( IO .ne. OK ) 
	1				Call Abort( 'Incorrect parameter in Thermostat.')
				If ( ( A2 .ne. 'On' ) .and. ( A2 .ne. 'Off' ))
	1				Call Abort( 'Use "On" or "Off" in Thermostat.')
c
			Else If ( Command .eq. 'Timestep' ) Then
				Read( CommandLine, *, iostat = IO ) A1, R1
				If ( IO .ne. OK ) 
	1				Call Abort( 'Must specify Dt in Timestep.' )
				If ( R1 .le. 0.0 ) 
	1				Call Abort( 'Time step must be positive.' )
c 
			Else If ( Command .eq. 'Threshold' ) Then
				Read( CommandLine, *, iostat = IO ) A1, R1
				If ( IO .ne. OK ) 
	1				Call Abort( 'Must specify P in Threshold.' )
c
			Else If ( Command .eq. 'Update' ) Then
				Read( CommandLine, *, iostat = IO ) A1, I1
				If ( IO .ne. OK ) 
	1				Call Abort( 'Must specify N in Update.' )
				If ( I1 .lt. 0 ) 
	1				Call Abort( 'N must be positive in Update.' )

			Else If ( Command .eq. 'WallStrength' ) Then
				Read( CommandLine, *, iostat = IO ) A1, R1
				If ( IO .ne. OK ) 
	1				Call Abort( 'Must specify W in WallStrength.' )
				If ( R1 .lt. 0 ) 
	1				Call Abort( 'W must be positive in WallStrength.' )
c
			Else If ( Command .eq. 'WriteCnf' ) Then
				If ( .not. CnfFlag ) 
	1				Call Abort('Must have configuration for Write ')
				i2 = Index( CommandLine, 'WriteCnf' )
				Read( CommandLine(i2+9:80), '(a)', iostat = IO ) A2
				If ( IO .ne. OK ) 
	1				Call Abort( 'Unrecognizable filename in WriteCnf.')
				WriteFlag = .false.
c
			Else If ( Command .eq. ' ' ) Then
				Cycle						! skip blank line
c
			Else
				Call Abort( 'Command not recognized, please correct.')
c
			End If
		End If
	End Do					! interpret protocol file until 'Stop' command
	EndLine = LineCount - 1

c	Check for correct ending of protocol
	If ( Level .ne. 0 ) Then
		Call Abort( 'Loops in protocol file incorrectly nested.' )
	Else If ( .not. CnfFlag ) Then
		Write(*,*) 'WARNING: No configuration read or generated.' 
	Else If ( WriteFlag ) Then
		Call Abort( 'Data not saved' )
	Else
		Write(*,*) 'Protocol checked and found OK.'
	End If

	If ( RunFlag ) Then
		Write(*,*) ' Starting run ... '
	Else
		Stop ' Just checking. '
	End If
c
c-------------------------
c	Run protocol file
c-------------------------
c
c	Re-initialise flags for protocol run
	CnfFlag   = .false.
	ParFlag   = .false.
	BoxFlag   = .false.
	TimeFlag  = .false.
	WriteFlag = .false.
	FileOpen  = .false.
	Progress = .false.
	picture = .false.
c
	Level = 0 ! No loops yet ...
	Rewind( Pcl )
	Do i1 = 1, BeginLine				 ! skip until start of protocol
		Read( Pcl, '(a)' ) CommandLine
	End Do
	LineCount = BeginLine
c	
	write(*,*) ' Start of protocol file at line ', beginline 
	Do While ( LineCount .lt. EndLine ) ! interpret until end of protocol
		LineCount = LineCount + 1
		Read( Pcl, '(a)' ) CommandLine
		i2 = Len_Trim(commandline)
		write(*,*)linecount, '  ', commandline(1:i2)
		Call GetCommand(CommandLine, Command)
c
		If ( Command .eq. 'Stop' ) Then
			Write(*,*) 'Stop reached in protocol file.'
c
		Else If ( Command .eq. 'AddAngle' ) Then
			Read( CommandLine, * ) a1, a2, r1
			If ( a2 .eq. 'X' ) Then
				AlfaX = AlfaX + r1
			Else If( a2 .eq. 'Y' ) Then
				AlfaY = AlfaY + r1
			Else If( a2 .eq. 'Z' ) Then
				AlfaZ = AlfaZ + r1
			Else 
				Call Abort('Unexpected error in AddAngle.')
			End If
c
		Else If ( Command .eq. 'AddCell' ) Then
			Read( CommandLine, *, iostat = IO ) A1, R1, R2, R3
			N = N + 1
			X(N) = R1
			Y(N) = R2
			Z(N) = R3
			R(N) = 0.5
			If ( .not. CnfFlag ) CnfFlag = .true.
c
		Else If ( Command .eq. 'AddXXX' ) Then
			Call IncreaseXXX( XXX )
c
		Else If ( Command .eq. 'AirWater' ) Then
			Read( CommandLine, * ) a1, nx, ny, nz
			write(*,*)'Generate Lipid monolayer(s) at air water interface with ', 
	1		          2*nx*(2*ny+3)*nz, ' particles'
			Call Setup('AirWater', Progress)
			CnfFlag = .true.
c
		Else If ( Command .eq. 'BondLength' ) Then
			Read( CommandLine, * ) A1, R0
c			write(*,*)' set bond length to ', R0
c
		Else If ( Command .eq. 'BondStrength' ) Then
			Read( CommandLine, * ) A1, FHR
c			write(*,*)' set bond strength to ', FHR
c
		Else If ( Command .eq. 'Box' ) Then
			Read( CommandLine, * ) a1, r1, r2, r3
c			write(*,*)' set box to ', r1, ' x ', r2, ' x ', r3
			If ( CnfFlag ) Then
				i1 = is1
				i2 = is2
				r1 = r1 * rxinv
				r2 = r2 * ryinv
				r3 = r3 * rzinv
				Do i3 = 1, N
					i1 = i1 + 1
					i2 = i2 + 1	
					dx = x(i1) - x(i2)
					x(i1) = x(i1) * r1
					x(i2) = x(i1) - dx
					dy = y(i1) - y(i2)
					y(i1) = y(i1) * r2
					y(i2) = y(i1) - dy
					dz = z(i1) - z(i2)
					z(i1) = z(i1) * r3
					z(i2) = z(i1) - dz
				End Do
				rx = rx * r1 
				ry = ry * r2
				rz = rz * r3
			Else
				rx = r1
				ry = r2
				rz = r3
			End If
			rxinv = 1.0 / rx
			ryinv = 1.0 / ry
			rzinv = 1.0 / rz
			volume = rx * ry * rz
			rho = n / volume 
c
			Else If ( Command .eq. 'Check' ) Then
				Read( CommandLine, * ) A1, CheckPeriod
c				Write(*,*) 'Check Period set to', CheckPeriod
c
		Else If ( Command .eq. 'ChangeTemp' ) Then
			Read( CommandLine, * ) A1, R1, I1
c			write(*,*) 'change T to ', R1, ' and iterate ', i1
c
		Else If ( Command .eq. 'Comment' ) Then
			Continue
c
			Else If ( Command .eq. 'CutOff' ) Then
				Read( CommandLine, * ) A1, CutOff
c				Write(*,*) 'CutOff set to', CutOff
c
		Else If ( Command .eq. 'Debug' ) Then
			i2 = Index( CommandLine, 'Debug' ) + 6
			Read( CommandLine(i2:80), '(a)' ) A2
			a2 = AdjustL( a2 )
			Debugging = A2 .eq. 'On' 
c
		Else If ( Command .eq. 'Disconnect' ) Then
			Read( CommandLine, * ) A1, Disconnect
c
		Else If ( Command .eq. 'Displace' ) Then
			Read( CommandLine, * ) A1, Displace
c
		Else If ( Command .eq. 'Detach' ) Then
			Read( CommandLine, * ) A1, Detach
c
		Else If ( Command .eq. 'EndLoop' ) Then
			Track( Level ) = Track( Level ) - 1
			If ( Track( Level ) .gt. 0 ) Then
				Do I1 = Begin( Level ), LineCount 
					BackSpace( Pcl )
				End Do
				LineCount = Begin( Level ) - 1
				write(*,*) 'Loop level', level, ';', track(level), ' to go.'
			Else
				Level = Level - 1
				write(*,*)'EndLoop ', level
			End If
c
		Else If ( Command .eq. 'Energy' ) Then
			Call CheckEnergy
c
			Else If ( Command .eq. 'Epsilon' ) Then
				Read( CommandLine, * ) A1, Eps
c				Write(*,*) 'Epsilon set to', Eps
c
		Else If ( Command .eq. 'FCC' ) Then
			Read( CommandLine, * ) a1, a2, nx, ny, nz
			write(*,*)'Generate FCC configuration of ', 4*nx*ny*nz,
	1		          ' ', a2(1:lnblnk(a2)), ' particles'
			Call Setup('FCC', Progress)
			If ( a2 .eq. 'Water' ) Then
				Do I1 = 1, N
					Molecule(i1) = 1
				End Do
			Else If( a2 .eq. 'Oil' ) Then
				Do I1 = 1, N
					Molecule(i1) = 2
				End Do
			Else If( a2 .eq. 'Mix' ) Then
				Do I1 = 1, N
					r1 = Ran(Seed)
					If ( r1 .ge. P_Oil ) Then
						Molecule(i1) = 1 ! water
					Else
						Molecule(i1) = 2 ! oil
					End If
				End Do
			Else If( a2 .eq. 'Interface' ) Then
				Do I1 = 1, N/2
					Molecule(i1) = 1
				End Do
				Do I1 = 1 + N/2, N 
					Molecule(i1) = 2
				End Do
			Else
				Call Abort('Unexpected runtime error in FCC')
			End If
			CnfFlag = .true.
c
		Else If ( Command .eq. 'FRelax' ) Then
			Read( CommandLine, * ) A1, FRelax
c
		Else If ( Command .eq. 'FileName' ) Then
			Read( CommandLine, * ) a1, FileName
c			Close files of possible previous run
			If ( FileOpen ) Call CloseFiles
			XXXFlag = ( index( FileName, 'XXX' ) .gt. 0 )
c
		Else If ( Command .eq. 'Grow' ) Then
			Read( CommandLine, * ) a1, I1
			Call OpenFiles( I1 )
			Call Grow( I1, Progress )
c
		Else If ( Command .eq. 'GrowthRate' ) Then
			Read( CommandLine, * ) A1, GrowthRate
c
		Else If ( Command .eq. 'Header' ) Then
			i2 = Index( CommandLine, 'Header' ) + 7
			Read( CommandLine(i2:80), '(a)' ) A2
			a2 = AdjustL( a2 )
			If( a2 .eq. ' ' ) Then
				If ( XXXFlag ) Then
					Call ReplaceXXX( FileName, CnfFile, XXX )
				Else
					CnfFile = FileName
				End If
			Else
				i1 = Index( a2, ' ' )
				CnfFile = A2(1:i1-1)
			End If
			Call AddSuffix( CnfFile, 'cnf' )
			Call Header( CnfFile, iout )
c
		Else If ( Command .eq. 'Hide' ) Then
			Read( CommandLine, * ) a1, a2
			If ( a2 .eq. 'Water' ) Then
				PlotWater = .false.
			Else If( a2 .eq. 'Oil' ) Then
				PlotOil = .false.
			Else If( a2 .eq. 'Protein' ) Then
				PlotProtein = .false.
			Else If( a2 .eq. 'Lipid' ) Then
				PlotLipid = .false.
			Else If( a2 .eq. 'Box' ) Then
				PlotBox = .false.
			Else If( a2 .eq. 'Net' ) Then
				PlotNet = .false.
			Else If( a2 .eq. 'Cell' ) Then
				PlotCell = .false.
			Else 
				Call Abort('Unexpected error in Hide.')
			End If
c
		Else If ( Command .eq. 'Info' ) Then
			i2 = Index( CommandLine, 'Info' ) + 5
			Info = CommandLine(i2:i2+39)
c
		Else If ( Command .eq. 'Iterate' ) Then
			Read( CommandLine, * ) a1, I1
			Call OpenFiles( I1 )
			Call Iterate( I1, Progress )
c
		Else If ( Command .eq. 'HeatMap' ) Then
			i2 = Index( CommandLine, 'HeatMap' ) + 8
			Read( CommandLine(i2:80), '(a)' ) A2
			a2 = AdjustL( a2 )
			HeatMap = A2 .eq. 'On' 
c			HeatMap = .true. ! override "Off" 
c
		Else If ( Command .eq. 'Link2both' ) Then
			Read( CommandLine, * ) A1, Link2both
c			write(*,*)' set bond length to ', R0
c
		Else If ( Command .eq. 'LeesEdwards' ) Then
			i2 = Index( CommandLine, 'LeesEdwards' ) + 12
			Read( CommandLine(i2:80), '(a)' ) A2
			a2 = AdjustL( a2 )
			LeesEdwards = A2 .eq. 'On' 
			LeesEdwards = .true. ! override "Off" 
c
		Else If ( Command .eq. 'Loop' ) Then
			Read( CommandLine, * ) a1, I1
			write(*,*) 'Loop ', i1, ' times'
			Level = Level + 1
			Begin( Level ) = LineCount + 1
			Track( Level ) = i1
c
		Else If ( Command .eq. 'Mix' ) Then
			Read( CommandLine, * ) a1, r1, r2
			P_Oil = r1 / 100.0
			P_Water = 1 - P_Oil
c
			Else If ( Command .eq. 'MonoCell' ) Then
			write(*,*)'Create single cell ... ' 
			Call Setup('MonoCell', Progress)
			CnfFlag = .true.
c
		Else If ( Command .eq. 'Monolayer' ) Then
			Read( CommandLine, * ) a1, nx, ny, nz
			write(*,*)'Generate Lipid monolayer(s) with ', 
	1		          4*nx*(ny+1)*nz, ' particles'
			Call Setup('Monolayer', Progress)
			CnfFlag = .true.
c
		Else If ( Command .eq. 'NRelax' ) Then
			Read( CommandLine, * ) A1, NRelax
c
		Else If ( Command .eq. 'OuterWall' ) Then
			Read( CommandLine, * ) a1, A2
			OuterWall = ( A2 .eq. 'On' )
c
		Else If ( Command .eq. 'Orthogonal' ) Then
			Read( CommandLine, * ) a1, A2
			Orthogonal = ( A2 .eq. 'On' )
c
		Else If ( Command .eq. 'Output' ) Then
			Read( CommandLine, * ) A1, WritePeriod
c
		Else If ( Command .eq. 'Pause' ) Then
			Write(*,'(a,$)') ' Run suspended, press ENTER to continue'
			Read(*,*) 
c
		Else If ( Command .eq. 'Perspective' ) Then
			Read( CommandLine, * ) A1, Perspective
c			write(*,*)' Set perspective factor to ', Perspective
c
		Else If ( Command .eq. 'PlotAngle' ) Then
			Read( CommandLine, * ) a1, a2, r1
			If ( a2 .eq. 'X' ) Then
				AlfaX = r1
			Else If( a2 .eq. 'Y' ) Then
				AlfaY = r1
			Else If( a2 .eq. 'Z' ) Then
				AlfaZ = r1
			Else 
				Call Abort('Unexpected error in PlotAngle.')
			End If
c
		Else If ( Command .eq. 'PlotCnf' ) Then
			i2 = Index( CommandLine, 'PlotCnf' ) + 8
			Read( CommandLine(i2:80), '(a)' ) A2
			a2 = AdjustL( a2 )
			If( a2 .eq. ' ' ) Then
				If ( XXXFlag ) Then
					Call ReplaceXXX( FileName, PlotFile, XXX )
				Else
					PlotFile = FileName
				End If
			Else
				i1 = Index( a2, ' ' )
				PlotFile = A2(1:i1-1)
			End If
			Call AddSuffix( PlotFile, 'ps' )
			If ( Progress ) Write(*,*) 'plotting ...'
			Call PlotCnf( PlotFile, IPlot )
c
		Else If ( Command .eq. 'Planar' ) Then
			Read( CommandLine, * ) a1, A2
			Planar = ( A2 .eq. 'On' )
c
		Else If ( Command .eq. 'Pressure' ) Then
			Read( CommandLine, * ) a1, A2
			VirCalc = ( A2 .eq. 'On' )
			If ( VirCalc ) Then
				VirPeriod = 1
			Else
				VirPeriod = 0
			End If
c
		Else If ( Command .eq. 'Progress' ) Then
			Read( CommandLine, * ) a1, A2
			Progress = ( A2 .eq. 'On' )
c
		Else If ( Command .eq. 'Protein' ) Then
			Read( CommandLine, * ) a1, nx, ny, nz
			write(*,*)'Generate Protein monolayer(s) with ', 
	1		          4*nx*ny*nz, ' particles'
			Call Setup('Protein', Progress)
			CnfFlag = .true.
c
		Else If ( Command .eq. 'Random' ) Then
			Read( CommandLine, * ) a1, a2, n
			write(*,*)'Generate Random configuration of ', N, 
	1		           ' ', a2(1:lnblnk(a2)), ' particles'
			Call Setup('Random', Progress)
			If ( a2 .eq. 'Water' ) Then
				Do I1 = 1, N
					Molecule(i) = 1
				End Do
			Else If( a2 .eq. 'Oil' ) Then
				Do I1 = 1, N
					Molecule(i) = 2
				End Do
			Else If( a2 .eq. 'Mix' ) Then
				Do I1 = 1, N/2
					Molecule(i) = 1
				End Do
				Do I1 = 1 + N/2, N 
					Molecule(i) = 2
				End Do
			End If
			CnfFlag = .true.
c
		Else If ( Command .eq. 'ReadCnf' ) Then
			i2 = Index( CommandLine, 'ReadCnf' )
			a2 = CommandLine(i2+8:80)
			a2 = AdjustL( a2 )
			If( a2 .eq. ' ' ) Then
				If ( XXXFlag ) Then
					Call ReplaceXXX( FileName, CnfFile, XXX )
				Else
					CnfFile = FileName
				End If
			Else
			  i1 = Index( a2, ' ' )
				CnfFile = A2(1:i1-1)
			End If
			Call AddSuffix( CnfFile, 'cnf' )
			Call Infile( CnfFile(1:Len_Trim(CnfFile)), iin )
			CnfFlag = .true.
			Steps = 0
			CurrTime = RunTime
c
		Else If ( Command .eq. 'Seed' ) Then
			Read( CommandLine, * ) A1, Seed
c			Write(*,*)'Random Seed set to ', Seed
c
		Else If ( Command .eq. 'SetTime' ) Then
			Read( CommandLine, * ) A1, RunTime
c			Write(*,*) 'System time set to', RunTime
			Steps = 0
			CurrTime = Runtime
c
		Else If ( Command .eq. 'SetXXX' ) Then
			Read( CommandLine, * ) a1, A2
			a2 = AdjustL( a2 )
			XXX = a2(1:3)
			If ( XXX(3:3) .eq. ' ' ) XXX = '0' // XXX(1:2)
			If ( XXX(3:3) .eq. ' ' ) XXX = '0' // XXX(1:2)
c
			Else If ( Command .eq. 'Shear' ) Then
				LeesEdwards = .true.
				CurrPhase = 0.0
				Read( CommandLine, *) A1, DefType
				If ( DefType .eq. 'Rate' ) Then
					Read( CommandLine, *) A1, A2, ShearRate
c					Write(*,*)'Set shear rate to ', ShearRate
					Shear = CurrShear
					CurrRate = ShearRate
					ShearPeriod = 0.0
				Else If ( DefType .eq. 'Fixed' ) Then
					Read( CommandLine, * ) A1, A2, Shear
c					Write(*,*)'Set shear deformation to ', Shear
					CurrShear = Shear
					CurrRate = 0.0
					ShearRate = 0.0
					CurrRate = 0.0
					ShearPeriod = 0.0
					! deform sample 
					i2 = is2
					Do i1 = is1 + 1, is1 + N
						i2 = i2 + 1
						r1 = CurrShear * y(i1)
						x(i1) = x(i1) + r1
						x(i2) = x(i2) + r1
					End Do
				Else If ( DefType .eq. 'OscRate' ) Then
					Read( CommandLine, * ) A1, A2, Amplitude, ShearPeriod
					Write(*,*)'Set shear rate amplitude to ', Amplitude
					Write(*,*)'Set shear period to ', ShearPeriod
					Shear = CurrShear ! keep existing shear deformation
					ShearRate = 0.0   ! stop linear shear
					CurrRate = 0.0
					ShearPeriod = ShearPeriod * Dt
					SFreq = 2.0 * Pi / ShearPeriod
				Else If ( DefType .eq. 'Osc' ) Then
					Read( CommandLine, * ) A1, A2, Amplitude, ShearPeriod
					Write(*,*)'Set shear amplitude to ', Amplitude
					Write(*,*)'Set shear period to ', ShearPeriod
					Shear = CurrShear ! keep existing deformation
					ShearRate = 0.0
					CurrRate = 0.0
					ShearPeriod = ShearPeriod * Dt
					SFreq = 2 * Pi / ShearPeriod
				Else If ( DefType .eq. 'IncRate' ) Then
					Read( CommandLine, * ) A1, A2, Amplitude, ShearPeriod
					Write(*,*)'Set shear rate to ', Amplitude
					Write(*,*)'over a period of ', ShearPeriod, ' time steps'
					Shear = CurrShear
					ShearRate = CurrRate
					Amplitude = Amplitude - CurrRate
					ShearPeriod = ShearPeriod * Dt
					SPInv = 1.0 / ShearPeriod
				Else 
					Call Abort( 'Unexpected error in Shear.' )
				End If
c
		Else If ( Command .eq. 'Shell' ) Then
			Read( CommandLine, * ) A1, Shell
c			Write(*,*)'Shell set to ', Shell
c
		Else If ( Command .eq. 'Shift' ) Then
			Read( CommandLine, * ) a1, r1, r2, r3
			i1 = is1
			i2 = is2
			Do i3 = 1, N
				i1 = i1 + 1
				i2 = i2 + 1
				x(i1) = x(i1) + r1
				x(i2) = x(i2) + r1
				y(i1) = y(i1) + r2
				y(i2) = y(i2) + r2
				z(i1) = z(i1) + r3
				z(i2) = z(i2) + r3
			End Do
			Call PBC
c
		Else If ( Command .eq. 'Show' ) Then
			Read( CommandLine, * ) a1, a2
			If ( a2 .eq. 'Water' ) Then
				PlotWater = .true.
			Else If( a2 .eq. 'Oil' ) Then
				PlotOil = .true.
			Else If( a2 .eq. 'Protein' ) Then
				PlotProtein = .true.
			Else If( a2 .eq. 'Lipid' ) Then
				PlotLipid = .true.
			Else If( a2 .eq. 'Box' ) Then
				PlotBox = .true.
			Else If( a2 .eq. 'Cell' ) Then
				PlotCell = .true.
			Else If( a2 .eq. 'Net' ) Then
				PlotNet = .true.
			Else 
				Call Abort('Unexpected error in Show.')
			End If
c
		Else If ( Command .eq. 'Sigma' ) Then
			Read( CommandLine, * ) A1, Sigma
c			Write(*,*)'Sigma set to ', Sigma
c
		Else If ( Command .eq. 'Temperature' ) Then
			Read( CommandLine, * ) a1, T
c			write(*,*)' set Temp to ', T
c
		Else If ( Command .eq. 'Thermostat' ) Then
			Read( CommandLine, * ) a1, A2
			Thermo = ( A2 .eq. 'On' )
c
		Else If ( Command .eq. 'Threshold' ) Then
			Read( CommandLine, * ) A1, Threshold
c
		Else If ( Command .eq. 'Timestep' ) Then
			Read( CommandLine, * ) a1, r1
c			write(*,*)' set Dt to ', r1
			If ( CnfFlag ) Then
				r2 = r1 / dt
				dt = r1
				r1 = 1 - r2
				I1 = Is1
				I2 = Is2
				Do I = 1, N
					I1 = I1 + 1
					I2 = I2 + 1
					X(I2) = R2 * X(I2) + R1 * X(I1)
					Y(I2) = R2 * Y(I2) + R1 * Y(I1)
					Z(I2) = R2 * Z(I2) + R1 * Z(I1)
				End Do
			Else
				Dt = r1
			End If
			Runtime = CurrTime
			Steps = 0
			DtInv = 1 / dt
			DtSqI = DtInv ** 2
c
		Else If ( Command .eq. 'Update' ) Then
			Read( CommandLine, *) A1, IUpdat
c			write(*,*) 'Update set to', IUpdat
c
		Else If ( Command .eq. 'WallStrength' ) Then
			Read( CommandLine, * ) A1, WallStrength
			write(*,*)' set wall strength to ', WallStrength

		Else If ( Command .eq. 'WriteCnf' ) Then
			i2 = Index( CommandLine, 'WriteCnf' )
			a2 = CommandLine(i2+9:80)
			a2 = AdjustL( a2 )
			If( a2 .eq. ' ' ) Then
				If ( XXXFlag ) Then
					Call ReplaceXXX( FileName, CnfFile, XXX )
				Else
					CnfFile = FileName
				End If
			Else
				i1 = Index( a2, ' ' )
				CnfFile = A2(1:i1-1)
			End If
			Call AddSuffix( CnfFile, 'cnf' )
			If ( Progress ) Write(*,*) 'writing ...'
			Call Outfil( CnfFile, iout )
c
		Else If ( Command .eq. 'WritePDB' ) Then
			i2 = Index( CommandLine, 'WritePDB' )
			a2 = CommandLine(i2+9:80)
			a2 = AdjustL( a2 )
			If( a2 .eq. ' ' ) Then
				If ( XXXFlag ) Then
					Call ReplaceXXX( FileName, CnfFile, XXX )
				Else
					CnfFile = FileName
				End If
			Else
				i1 = Index( a2, ' ' )
				CnfFile = A2(1:i1-1)
			End If
			Call AddSuffix( CnfFile, 'pdb' )
			Call WritePDB( CnfFile, iout )
c
		Else
c			write(*,*) 'Command line skipped.'
		End If
	End Do		

	Stop  'Normal termination'

	End Program Cell
