# Supplementary material for: Algorithm for a particle-based growth model for plant tissues
Source: R Soc Open Sci. 2018 Nov 28;5(11):181127. doi: 10.1098/rsos.181127 (PMC6281936; doi:10.1098/rsos.181127)
Supplement: Code [file rsos181127supp4.zip › move.f]

*********************************************************************
	Subroutine Move
*********************************************************************
*	Move calculates 
*	-	the velocities at time t
*	-	the temperature at time t
*	-	the particle positions at time t+dt
*
*	It uses a Leapfrog Algorithm to update the positions
*
*		v(t) = ( x(t) - x(t-dt) ) / dt + 0.5 * a(t) * dt
*		x(t+dt) = x(t-dt) + 2 * v(t) * dt
*
*	Move stores
*	-	positions at t and t+dt
*	-	forces to zero
*	-	temperature t
*	-	whether the neighbour array must be updated
*	- if necessary (VACF > 0) the velocities of all particles
*	It also resets the forces (a) to zero
*********************************************************************
	Include 'parameters.h'
	Include 'common_x.h'
	Include 'common_u.h'
	Include 'common_t.h'
c
c	Local variables:
c	Loop counters
	Integer(Long_Int) I, I1, I2
c
c	Parameters used in scaling of velocities
	Real(Std_Real) R1, R2
c
c	momentaneous maximal velocity, v^2
	Real(Std_Real) VmaxT, VSQ
c
c	Particle displacements since update
	Real(Std_Real) dx, dy, dz, shift, drsq, dny
c
c	Shear intermediates
	Real(Std_Real) Change, NewShear
c
c	Particle velocities
	Real(Std_Real) Vx(MaxGroups), Vy(MaxGroups), Vz(MaxGroups)
c
c	determine change = shear rate * dt
	If (LeesEdwards) Then
	  Call PBC ! to have all particles inside the box
		CurrPhase = Dt * Nint(CurrPhase * Dtinv + 1.0)
		If ( DefType .eq. 'Fixed' ) Then
			Change = 0.0
		Else If	( DefType .eq. 'Rate' ) Then
			NewShear = Shear + ShearRate * CurrPhase
			Change = NewShear - CurrShear
			CurrShear = NewShear
		Else If	( DefType .eq. 'Osc' ) Then
			NewShear = Shear + Amplitude * Sin( CurrPhase * SFreq )
			Change = NewShear - CurrShear
			CurrShear = NewShear
		Else If	( DefType .eq. 'OscRate' ) Then
			CurrRate = Amplitude * Sin( CurrPhase * SFreq )
			Change = CurrRate * Dt
			CurrShear = CurrShear + Change
		Else If	( DefType .eq. 'IncRate' ) Then
			CurrRate = ShearRate + Amplitude * CurrPhase * SPInv 
			Change = CurrRate * Dt
			CurrShear = CurrShear + Change
		Else 
			Call Abort( 'Undefined DefType in Move.') 
		End If
	Else
		Change = 0.0
	End If
c
	vmaxt = 0
	i1 = is1
	i2 = is2
	ek = 0
	Do i = 1, N
		i1 = i1 + 1
		i2 = i2 + 1
		vy(i) = 2 * ( y(i1) - y(i2) ) + eps48 * ay(i)
		vx(i) = 2 * ( x(i1) - x(i2) ) + eps48 * ax(i) - vy(i) * change !Evans&Morriss
		vz(i) = 2 * ( z(i1) - z(i2) ) + eps48 * az(i)
		vsq = vx(i)**2 + vy(i)**2 + vz(i)**2
		ek = ek + vsq
		vmaxt = max( vmaxt, vsq )
	End Do
	ek = ek * ninv * dtsqi * 0.125
	tmean = tmean + ek
	delt = delt + ek**2
	vmaxt = 0.5 * sqrt(vmaxt) * dtinv
c
c	Reset temperature by rescaling of velocities 
	If ( Thermo ) Then
		r2 = 0.5 + 0.5 * sqrt( 1.5 * T / ek )
	Else
		r2 = 1.0
	End If
c
	i1 = is1
	i2 = is2
	Do i = 1, N
	  i1 = i1 + 1
	  i2 = i2 + 1
		x(i2) = x(i2) + r2 * vx(i) + change * y(i1) 
		y(i2) = y(i2) + r2 * vy(i)
		z(i2) = z(i2) + r2 * vz(i)
		ax(i) = 0.0
		ay(i) = 0.0
		az(i) = 0.0
	End Do
c
c	Update simulation clock
	Steps = Steps + 1
	CurrTime = Runtime + Dt * Steps
c
c	Switch IS1 = current, IS2 = old position
	Call Swap( IS1, IS2 )
c
c	Check whether a particle pair may have crossed the neighbour shell
c	Because we have introduced PBC at each step to implement shear
c	we now have to use PBC's on the individual particle displacements.
	If (Iupdat .eq. 0) Then
		If (LeesEdwards) Then ! shear update config accordingly
			Do i = 1, N
				dx = change * yu(i) 
				xu(i) = xu(i) + dx
			End Do
		End If
		shift = 0
		I1 = Is1
		Do I = 1, N
			I1 = I1 + 1
			dy = y(i1) - yu(i)
			dny = ry * anint( dy * ryinv )
			dy = dy - dny
			dx = x(i1) - xu(i) - CurrShear * dny
			dx = dx - rx * anint( dx * rxinv )
			dz = z(i1) - zu(i)
			dz = dz - rz * anint( dz * rzinv )
			drsq = dx**2 + dy**2 + dz**2
			shift = max(shift, drsq)
		End Do
		Update = ( Shift .ge. Check )
	End If
c
	return
c
	end
