# Supplementary material for: Algorithm for a particle-based growth model for plant tissues
Source: R Soc Open Sci. 2018 Nov 28;5(11):181127. doi: 10.1098/rsos.181127 (PMC6281936; doi:10.1098/rsos.181127)
Supplement: Code [file rsos181127supp4.zip › random.f]

*********************************************************************
	real(4) function ran(seed)
*********************************************************************
c random generator (use instead of standard fortran random function)
c the seed must be set by the user, and is updated according to
c s(n+1)=7^5*s(n) mod 2^31, the result Ran is a homogeneous pseudo-
c random number between (zero and unity]. Note that Seed itself is
c a homogeneous pseudorandom longint between (zero and 2^31-1].
*********************************************************************
	integer(4) seed

	seed = 16807 * seed
	if ( seed .lt. 0 ) seed = 2147483647 + seed + 1
	ran = seed * 4.6566130E-10
c
	return
	end
