# Supplementary material for: Algorithm for a particle-based growth model for plant tissues
Source: R Soc Open Sci. 2018 Nov 28;5(11):181127. doi: 10.1098/rsos.181127 (PMC6281936; doi:10.1098/rsos.181127)
Supplement: Code [file rsos181127supp4.zip › rwfile.f]

*********************************************************************
	subroutine outfil(file, unit)
*********************************************************************
*	Outfil writes the current configuration to file. The file is
*	a binary file, which is created or overwritten if it exist.
*	The header of the file contains information to identify the
*	configuration. It may be read separately by the Header command.
*	The first line contains the version number. The rest of the
*	header may depend upon that number, see Infile for description.
***********************************************************************
	Include 'parameters.h'
	Include 'common_x.h'
	Include 'common_t.h'
	Include 'common_u.h'
c
c	calling parameters
c	name of outputfile
	Character*(*) file
c
c	Unit number of output file
	Integer(Std_Int) Unit
c
c	Loop variables etc.
	Integer(Long_Int) j, j1, j2
c
c
c	Use of unformatted file avoids loss of precision
	Open(	Unit = unit, 
	1			File = file, 
     2			Access = 'Sequential', 
     3			Status = 'Unknown',
	4			Form = 'Unformatted',
	5			Iostat = IO )
c
	If ( IO .ne. OK ) 
	1	Call Abort( 'IO Error writing '//file )
c
	Write(unit) Version
	Write(unit) Info
	Write(unit)	N
	Write(unit)	CurrTime, Dt, T
	Write(unit)	Sigma, Eps, CutOff
	Write(unit)	FHR
	Write(unit)	Rx, Ry, Rz
	Write(unit) CurrShear, CurrRate
	Write(unit) Seed
	Write(unit)	( Molecule(j), j = 1, N )
	Write(unit)	( Bond(j), j = 1, N )

c	Put particles in primary image box
	Call PBC

	j1 = is1
	j2 = is2
	Do j = 1, n
		j1 = j1 + 1
		j2 = j2 + 1
		Write(unit) x(j1), y(j1), z(j1), x(j2), y(j2), z(j2)
	End Do
c
c	Write end of data check mark
	Write(unit) 123456789
c
	Close(unit)
c
	Return
c
	End


*********************************************************************
	subroutine infile(file, unit)
*********************************************************************
*	Infile reads the configuration from (binary) file. If the file 
*	does not exist an error is written and the program stops.
*	The header of the file contains information to identify the
*	configuration. It may be read separately by the Header command.
*
*	Version 0.00:
*		char*12 version number
*		char*40 info text field
*		integer*4 n (n = #groups)
*		real*4 clocktime, timestep, temperature
*		real*4 sigma, epsilon, cut-off (LJ parameters)
*		integer*4 seed (of random generator)
*	  integer*2 molecule(i) (i = 1, n) (type 1=water 2=oil)
*		real*4 x(i), y(i), z(i), xold(i), yold(i), zold(i) (i = 1, n)
*		integer*4 check mark 123456789
*
***********************************************************************
	Include 'parameters.h'
	Include 'common_x.h'
	Include 'common_t.h'
	Include 'common_u.h'
c
c	Calling parameters
c	Name input file
	Character*(*) file
c
c	Unit number
	Integer(Std_Int) Unit
c
c	Local variables
c	Loop Variables
	Integer(Long_int) i, j

c	Version
	Character(12) FileVersion
c
c
c	Use of unformatted file avoids loss of precision
	Open(	Unit = unit, 
	1		File = file, 
     2		Access = 'Sequential', 
     3		Status = 'Old',
	4		Form = 'Unformatted',
	5		Iostat = IO )
c
	If ( IO .ne. OK ) 
	1	Call Abort( 'Error opening '//file )
c
c
	Read(unit) FileVersion
c
	If (FileVersion .eq. 'Version 0.00') Then
		Read(unit) Info
		Read(unit) N
		Read(unit) RunTime, Dt, T
		Read(unit) Sigma, Eps, CutOff
		Read(unit) FHR
		Read(unit) Rx, Ry, Rz
		Read(unit) Shear, ShearRate
		Read(unit) Seed
		If ( N .gt. MaxCells ) Then
			Write(*,*) 'Maximal number of cells = ', MaxCells
			Call Abort( 'Cell number too large.' )
		End If
		Read(unit) ( Molecule(i), i = 1, n )
		Read(unit) ( Bond(i), i = 1, n )
		j = n
		Do i = 1, n
			j = j + 1
			Read(unit) x(i), y(i), z(i), x(j), y(j), z(j)
		End Do
		is1 = 0
		is2 = n
	Else
		Call Abort( 'Unknown File Type '//FileVersion )
	End If
c
c	Read End of data check mark
	Read(unit) j
	If ( j .ne. 123456789 ) 
	1	Call Abort('Corrupt data file'//file)
c	
c	perform initialisation of basic derived variables
	DtInv = 1 / Dt
	DtSqI = DtInv ** 2
	NInv = 1.0 / N
	rxinv = 1.0 / rx
	ryinv = 1.0 / ry
	rzinv = 1.0 / rz
	volume = rx * ry * rz
	rho = n / volume 
c
	DefType = 'Rate'
	CurrShear = Shear
	CurrRate = ShearRate
	CurrPhase = 0.0
	
	Close(unit)

	Return
c
	End

*********************************************************************
	subroutine header(file, unit)
*********************************************************************
*	Header reads the information header from a  configuration file.
*	If the file doesn't exist an error is written and the program stops.
*	The following versions are recognized:
*
*	Version 0.00:
*		char*12 version
*		char*40 text field
*		integer*4 n (n = #groups)
*		real*4 clocktime, timestep, temperature
*		real*4 sigma, epsilon (LJ parameters)
*		integer*4 seed
*
***********************************************************************
	Include 'parameters.h'
	Include 'common_x.h'
	Include 'common_t.h'
	Include 'common_u.h'
c
c	Calling parameters
c	Name input file
	Character*(*) file
c
c	Unit number
	Integer(Std_Int) Unit
c
c	Local Variables
c	Version
	Character(12) FileVersion
c
	Open(	Unit = unit, 
	1		File = file, 
     2		Access = 'Sequential', 
     3		Status = 'Unknown',
	4		Form = 'Unformatted',
     5		Iostat = IO )
c
	If ( IO .ne. OK ) 
	1	Call Abort( 'Error opening '//file )
c
	Read(unit) FileVersion
c
	If (FileVersion .eq. 'Version 0.00') Then
		Read(unit) Info
		Write(*,*) Info
		Read(unit) N
		Write(*,*) '#particles   = ', n
		Read(unit) RunTime, Dt, T
		Write(*,*) 'Current time = ', RunTime
		Write(*,*) 'Timestep     = ', Dt
		Write(*,*) 'Temperature  = ', T
		Read(unit) Sigma, Eps, CutOff
		Write(*,*) 'Sigma        = ', Sigma
		Write(*,*) 'Epsilon      = ', Eps
		Write(*,*) 'CutOff       = ', CutOff
		Read(unit) FHR
		Write(*,*) 'Bondstrength = ', FHR
		Read(unit) Rx, Ry, Rz
		Write(*,*) 'Box          = ', Rx, ' x ', Ry, ' x ', Rz
		Read(unit) Shear, ShearRate
		Write(*,*) 'Shear        = ', Shear
		Write(*,*) 'Shear rate   = ', ShearRate
		Read(unit) Seed
		Write(*,*) 'Random seed  = ', Seed
	Else
		Call Abort( 'Unknown File Type '//FileVersion )
	End If
c
	Close(unit)
c
	Return
c
	End Subroutine Header
c
*********************************************************************
	subroutine PlotCnf(file, unit)
*********************************************************************
*	PlotCnf plots the current configuration to file. The file is
*	a postscript file, which is created or overwritten if it exist.
*	In case of a problem with opening the file program halts.
***********************************************************************
	Include 'parameters.h'
	Include 'common_x.h'
	Include 'common_u.h'
c
c------------------------
c	calling parameters
c------------------------
c	name of outputfile
	Character*(*) file
c
c	Unit number of output file
	Integer(Std_Int) Unit
c
c------------------------
c	Local variables
c------------------------
c	local copy of configuration
	Real(Std_Real) xp(MaxCells), yp(MaxCells), zp(MaxCells)

c	Box coordinates (obsolete)
	Real(Std_Real) xb(8), yb(8), zb(8)
	Real(Std_Real) rxp, ryp, rzp, rxpinv, rypinv, rzpinv
c
c	rotation angle cosines, intermediates
	Real(Std_Real) cosa, sina, xa, ya

c	Loop variables etc.
	Integer(Long_Int) j, j1, j2, k
	
c	Cells processed already
	Logical Done(MaxCells)
c
c	positions, winv = scalefactor, rmax = max distance
	Real(Std_Real) zj, zmin, winv, zm, rmax
	Integer(Std_Int) xi, yi, zi, ri, xj, yj
c	pmax = max cell pressure; red, green, blue = colors
	Real(Std_Real) pmax, pmin, pmed, p1, p3, dp, red, green, blue, pj

c
c------------------------
c	subroutine body
c------------------------
c
c	Direct Sequential Access implies ASCII file
	Open(	Unit = unit, 
	1		File = file, 
     2		Access = 'Sequential', 
     3		Status = 'Unknown',
	4		Iostat = IO )
c
	If ( IO .ne. OK ) 
	1	Call Abort( 'Error writing '//file )
c
c	Make local copy of configuration file (for rotation etc.)
	rmax = 0
	pmax = ar(1)
	pmin = pmax
	Do j = 1, NCells
		xp(j) = x(j)
		yp(j) = y(j)
		zp(j) = z(j)
		rmax = max(rmax,xp(j)**2+yp(j)**2+zp(j)**2)
		Molecule(j) = 5 ! make all cells green
c		Molecule(j) = 6 ! make all cells yellow
c		Sample dependent color scheme
		pmax = max(pmax, ar(j))
		pmin = min(pmin, ar(j))
	End Do
c	If ( Ambient .lt. tbmin ) tbmin = Ambient
	rmax = max ( sqrt(rmax), 1.0 ) 
	Write(*,*) 'pmax', pmax, 'pmin', pmin
c	Fixed color scheme
	pmax = 1.0
	pmin = -1.0
	pmed = 0.5 * ( pmax + pmin )
	p1 = 0.5 * ( pmed + pmin )
	p3 = 0.5 * ( pmax + pmed )
	dp = 4 / ( pmax - pmin )
c
c	Rotate over three consecutive axes (X,Y, and Z)
	If (AlfaX .ne. 0.0) Then
		cosa = CosD(AlfaX)
		sina = SinD(AlfaX)
		Do j = 1, NCells ! rotate image
			xa = cosa * yp(j) - sina * zp(j)
			ya = cosa * zp(j) + sina * yp(j)
			yp(j) = xa
			zp(j) = ya
		End Do
		Do j = 1, 8 ! rotate box
			xa = cosa * yb(j) - sina * zb(j)
			ya = cosa * zb(j) + sina * yb(j)
			yb(j) = xa
			zb(j) = ya
		End Do
	End If
c
	If (AlfaY .ne. 0.0) Then
		cosa = CosD(AlfaY)
		sina = SinD(AlfaY)
		Do j = 1, NCells
			xa = cosa * zp(j) - sina * xp(j)
			ya = cosa * xp(j) + sina * zp(j)
			zp(j) = xa
			xp(j) = ya
		End Do
		Do j = 1, 8
			xa = cosa * zb(j) - sina * xb(j)
			ya = cosa * xb(j) + sina * zb(j)
			zb(j) = xa
			xb(j) = ya
		End Do
	End If
c
	If (AlfaZ .ne. 0.0) Then
		cosa = CosD(AlfaZ)
		sina = SinD(AlfaZ)
		Do j = 1, NCells
			xa = cosa * xp(j) - sina * yp(j)
			ya = cosa * yp(j) + sina * xp(j)
			xp(j) = xa
			yp(j) = ya
		End Do
		Do j = 1, 8
			xa = cosa * xb(j) - sina * yb(j)
			ya = cosa * yb(j) + sina * xb(j)
			xb(j) = xa
			yb(j) = ya
		End Do
	End If
c
c	EPS file header + BoundingBox (72 dpi = 28.346 dpcm)
	Write( unit, '(a)' ) '%!PS-Adobe-3.0 EPSF-3.0'
	Write( unit, '(a,$)' ) '%%BoundingBox: '
c	lower left corner = 5 cms below and 5 cms left of centre of A4 page
	xi = Nint( (1050 - 500) * 0.28346 )
	yi = Nint( (1485 - 500) * 0.28346 )
	Write( unit, '(2i4,$)' ) xi, yi
c	upper right corner = 5 cms above and 5 cms right of centre of A4 page
	xi = Nint( (1050 + 500) * 0.28346 )
	yi = Nint( (1485 + 500) * 0.28346 )
	Write( unit, '(2i4)' ) xi, yi
c
c	calculate scale factor such that picture stays within BB
c	size of picture 9 x 9 cm, size of BB 10 x 10 cm 
	winv = 900.0 / ( rmax + 1 ) 
	winv = 500.0 / ( rmax + 1 ) 

c	definition of circle of given radius ( R /c )
c	xi = Nint( 0.5 * winv * sigma )
	Write( unit, '(a)' ) '/c {0 360 arc gsave} def'
c	fill path and draw
	Write( unit, '(a)' ) 
	1				'/f {setrgbcolor fill grestore 0 setgray stroke} def'
	Write( unit, '(a)' ) '%/c {0 360 arc } def'
	Write( unit, '(a)' ) 
	1				'%/f {setrgbcolor fill } def' ! leave out the black edge of the circle
	Write( unit, '(a)' ) '/l {lineto} def'
	Write( unit, '(a)' ) '/m {moveto} def'
	Write( unit, '(a)' ) '/n {newpath} def'
	Write( unit, '(a)' ) '/s {setlinewidth} def'
	Write( unit, '(a)' ) '/Times findfont 50 scalefont setfont'
	Write( unit, '(a)' ) 'n'
c	Postscript uses 72 dpi, after scaling 100pts = 1 cm
	Write( unit, '(a)' ) '0.28346 0.28346 scale'
c	set origin to center of A4 page
	Write( unit, '(a)' ) '1050 1485 translate'
cc	y-axis (outside BB)
c	Write( unit, '(a)' ) '-600 0 m'
c	Write( unit, '(a)' ) '(y) show'
cc	x-axis (outside BB)
c	Write( unit, '(a)' ) '0 -600 m'
c	Write( unit, '(a)' ) '(x) show n'
	Write( unit, '(a)' ) '1 s'
	Write( unit, '(a)' ) 'gsave'
c
	Do j = 1, NCells
		Done(j) = .false.
	End Do

	Do j = 1, NCells
		Write(11,*)x(j),y(j),z(j)
	End Do

c	Plot cells
	If (PlotCell) Then
	Do j1 = 1, NCells
c		select backmost cell
		zmin = rmax
		Do j2 = 1, NCells
			If( .NOT. Done(j2) ) Then
				If ( zp(j2) .lt. zmin ) Then
					zmin = zp(j2)
					k = j2
				End If
			End If
		End Do
		k = max(k,1)
		Done(k) = .true.
		If ( Planar ) Then
			zj = 1.0
		Else
			zj = 0.5 * ( zp(k) / rmax + 1.0 ) ! brightness
		End If
		zm = 1 - ( 1 - zj ) * ( 1 - Perspective )
		xi = NInt( zm * xp(k) * winv )
		yi = NInt( zm * yp(k) * winv )
		ri = NInt( zm * r(k) * winv )
		If ( HeatMap ) Then
			pj = ar(j1)
			If ( pj .gt. pmax ) pj = pmax
			If ( pj .lt. pmin ) pj = pmin
			If ( pj .gt. p3 ) Then ! yellow -> red
				Red = 1.0
				Green = 1.0 - (pj - p3) * dp
				Blue = 0.0
			Else If (( pj .gt. pmed ) .and. ( pj .le. p3 )) Then ! Green -> Yellow
				Red = (pj - pmed) * dp
				Green = 1.0 
				Blue = 0.0
			Else If (( pj .gt. p1 ) .and. ( pj .le. pmed )) Then ! Cyan -> Green
				Red = 0.0
				Green = 1.0  
				Blue = 1.0 - (pj - p1) * dp
			Else ! Blue -> Cyan
				Red = 0.0
				Green = (pj - pmin) * dp
				Blue = 1.0
			End If
			Red = Red * zj
			Green = Green * zj
			Blue = Blue * zj
			Write( unit, '(3i5,a,3f5.2,a)' )
	1			  xi, yi, ri, ' c', red, green, blue, ' f'			

		Else
			If ( Molecule(k) .eq. 1 ) Then      ! water blue 001
				If (PlotWater) Write( unit, '(2i5,f5.2,a,f5.2,a)' )
	1											xi, yi, zm, ' c 0 0', zj, ' f'
			Else If ( Molecule(k) .eq. 2 ) Then ! oil red 100
				If (PlotOil) Write( unit, '(2i5,f5.2,a,f5.2,a)' )
	1										xi, yi, zm, ' c', zj, ' 0 0 f'			
			Else If ( Molecule(k) .eq. 3 ) Then ! lipid head cyan 011
				If (PlotLipid) Write( unit, '(2i5,f5.2,a,2f5.2,a)' )
	1											xi, yi, zm, ' c 0', zj, zj, ' f'			
			Else If ( Molecule(k) .eq. 4 ) Then ! lipid tail magenta 101
				If (PlotLipid) Write( unit, '(2i5,f5.2,a,2(f5.2,a))') 
	1											xi, yi, zm, ' c', zj, ' 0', zj, ' f'			
			Else If ( Molecule(k) .eq. 5 ) Then ! protein hydrophilic green 010
				If (PlotProtein) Write( unit, '(3i5,a,3f5.2,a)' )
	1												xi, yi, ri, ' c', 
     2											0.33, zj, 0.33, ' f'	! pale green
c	WARNING > use of ran outside iteration breaks reproducibility < WARNING		
c     2											0.5*zj*ran(seed), zj, 0.5*zj*ran(seed), ' f'	! add color noise		
			Else If ( Molecule(k) .eq. 6 ) Then ! protein hydrophobic yellow 110
				If (PlotProtein) Write( unit, '(3i5,a,2f5.2,a))' )
	1												xi, yi, ri, ' c', zj, zj,' 0 f'			
			Else ! gray 111
				Write( unit, '(2i5,f5.2,a,3f5.2,a)' )
	1			  xi, yi, zm, ' c', zj, zj, zj, ' f'			
			End If
		End If
	End Do
	End If
c
c	Plot Network
	If (PlotNet) Then
		Do j = 1, NCells
			zj = 0.5 * ( zp(j) / rmax + 1.0 ) ! brightness
			zm = 1 - ( 1 - zj ) * ( 1 - Perspective )
			xi = NInt( zm * xp(j) * winv )
			yi = NInt( zm * yp(j) * winv )
			k = First(j)
			Do While ( k .ne. 0 )
				j1 = Neighbour(k)
				If ( abs(j1) .gt. j ) Then
					If ( j1 .lt. 0 ) Then
						j1 = -j1
						Write( unit, * ) '0.5 setgray' 
					Else
						Write( unit, * ) '0 setgray'
c					End If ! connections imaged in gray
					zj = 0.5 * ( zp(j1) / rmax + 1.0 ) 
					zm = 1 - ( 1 - zj ) * ( 1 - Perspective )
					xj = NInt( zm * xp(j1) * winv )
					yj = NInt( zm * yp(j1) * winv )
					Write( unit, '(2i5,a,2i5,a)' ) xi, yi, ' m', xj, yj, ' l stroke'			
					End If ! no connections
				End If
			k = Next(k)
			End Do
		End Do
	End If

c	Plot some data 
	Write( unit, * ) '0 setgray'
	Write( unit, '(a)' ) '600 -600 m'
	If ( Ncells .eq. 1 ) Then
		Write( unit, '(a,i1,a)' ) '(', NCells, ' cell) show n'
	Else
		Write( unit, '(a,i6,a)' ) '(', NCells, ' cells) show n'
	End If


c	Plot Numbers ! for debugging
c	Do j = 1, NCells
c		xi = NInt( zm * xp(j) * winv )
c		yi = NInt( zm * yp(j) * winv )
c		Write( unit, '(2i5,a)' ) xi, yi, ' m'			
c		Write( unit, '(a,i1,a)' ) '(', j, ') show'
c	End Do

c
	Write( unit, '(a)' ) 'showpage'
c
	Close(UNIT = unit)
c
	Return
c
	End Subroutine PlotCnf
