# Supplementary material for: Algorithm for a particle-based growth model for plant tissues
Source: R Soc Open Sci. 2018 Nov 28;5(11):181127. doi: 10.1098/rsos.181127 (PMC6281936; doi:10.1098/rsos.181127)
Supplement: Code [file rsos181127supp4.zip › setup.f]

*********************************************************************
	SUBROUTINE SETUP(ConfType, Progress)
*********************************************************************
	use dfport, only: lnblnk
	Include 'parameters.h'
	Include 'common_x.h'
	Include 'common_t.h'
	Include 'common_u.h'
c
c	calling parameters:

c	ConfType indicates type of initial configuration
c	Valid types are:
c		Random: place particles randomly in image box
c		FCC : generate face centered cubic array
	Character*(*) ConfType
c
c	switches on program progress report
	Logical Progress
c
c	local parameters:
c	Loop variables
	Integer(Std_Int) I, J, K, K1
	Integer(Long_Int) i1
c
c	intermediates
	Real(Std_Real) dx, dy, dz, hdx, hdy, hdz, fac	
c
	If( ConfType .eq. 'Monolayer' ) Then
		fhr = abs(fhr) ! positive fhr indicates bonds present
		dx = rx / nx
		dz = rz / nz
		hdx	= dx * 0.5
		hdz = dz * 0.5
		hdy = 0.5 * ( ry - 2 * r0 ) / ny
		n = 4 * nx * nz * ( ny + 1 )
		k1 = ny / 2 ! interfaces at k = 0 and k = k1
		i1 = 1
		Do I = 0, Nx - 1 
			dx = i * rx / nx
			Do J = 0, Nz - 1
				dz = j * rz / nz
c				first layer (k=0)
				dy = 0
				X(i1) = dx
				Y(i1) = dy
				Z(i1) = dz
				Molecule(i1) = 3 ! hydrophilic head group lipid
				Bond(i1) = i1 + 1
				i1 = i1 + 1
				X(i1) = dx
				Y(i1) = dy + r0
				Z(i1) = dz
				Molecule(i1) = 4 ! hydrophobic tail group lipid
				Bond(i1) = 0
				i1 = i1 + 1
				X(i1) = dx + hdx
				Y(i1) = dy + hdy + r0
				Z(i1) = dz
				Molecule(i1) = 2
				Bond(i1) = 0
				i1 = i1 + 1
				X(i1) = dx + hdx
				Y(i1) = dy
				Z(i1) = dz + hdz
				Molecule(i1) = 3
				Bond(i1) = i1 + 1
				i1 = i1 + 1
				X(i1) = dx + hdx
				Y(i1) = dy + r0
				Z(i1) = dz + hdz
				Molecule(i1) = 4
				Bond(i1) = 0
				i1 = i1 + 1
				X(i1) = dx
				Y(i1) = dy + hdy + r0
				Z(i1) = dz + hdz
				Molecule(i1) = 2
				Bond(i1) = 0
				i1 = i1 + 1
				Do K = 1, k1 - 1 ! oil layer
			    dy = r0 + 2 * k * hdy
					X(i1) = dx
					Y(i1) = dy
					Z(i1) = dz
					Molecule(i1) = 2
					Bond(i1) = 0
					i1 = i1 + 1
					X(i1) = dx + hdx
					Y(i1) = dy + hdy
					Z(i1) = dz
					Molecule(i1) = 2
					Bond(i1) = 0
					i1 = i1 + 1
					X(i1) = dx + hdx
					Y(i1) = dy
					Z(i1) = dz + hdz
					Molecule(i1) = 2
					Bond(i1) = 0
					i1 = i1 + 1
					X(i1) = dx
					Y(i1) = dy + hdy
					Z(i1) = dz + hdz
					Molecule(i1) = 2
					Bond(i1) = 0
					i1 = i1 + 1
				End Do
c				second layer (k=k1=ny/2)
				dy = r0 + 2 * k1 * hdy
				X(i1) = dx
				Y(i1) = dy
				Z(i1) = dz
				Molecule(i1) = 4 ! oil (tail) group lipid
				Bond(i1) = i1 + 1
				i1 = i1 + 1
				X(i1) = dx
				Y(i1) = dy + r0
				Z(i1) = dz
				Molecule(i1) = 3 ! water (head) group lipid
				Bond(i1) = 0
				i1 = i1 + 1
				X(i1) = dx + hdx
				Y(i1) = dy + hdy + r0
				Z(i1) = dz
				Molecule(i1) = 1
				Bond(i1) = 0
				i1 = i1 + 1
				X(i1) = dx + hdx
				Y(i1) = dy
				Z(i1) = dz + hdz
				Molecule(i1) = 4 ! oil (tail) group lipid
				Bond(i1) = i1 + 1
				i1 = i1 + 1
				X(i1) = dx + hdx
				Y(i1) = dy + r0
				Z(i1) = dz + hdz
				Molecule(i1) = 3 ! water (head) group lipid
				Bond(i1) = 0
				i1 = i1 + 1
				X(i1) = dx
				Y(i1) = dy + hdy + r0
				Z(i1) = dz + hdz
				Molecule(i1) = 1
				Bond(i1) = 0
				i1 = i1 + 1
				Do K = k1 + 1, ny - 1 ! water layer
			    dy = 2 * ( r0 + k * hdy )
					X(i1) = dx
					Y(i1) = dy
					Z(i1) = dz
					Molecule(i1) = 1
					Bond(i1) = 0
					i1 = i1 + 1
					X(i1) = dx + hdx
					Y(i1) = dy + hdy
					Z(i1) = dz
					Molecule(i1) = 1
					Bond(i1) = 0
					i1 = i1 + 1
					X(i1) = dx + hdx
					Y(i1) = dy
					Z(i1) = dz + hdz
					Molecule(i1) = 1
					Bond(i1) = 0
					i1 = i1 + 1
					X(i1) = dx
					Y(i1) = dy + hdy
					Z(i1) = dz + hdz
					Molecule(i1) = 1
					Bond(i1) = 0
					i1 = i1 + 1
				End Do
			End Do
		End Do
c		Move all particles down one quarter of ry to avoid 
c		coincedence of interface and image box boundary
c		dy = 0.25 * ry
c		Do i = 1, N
c			y(i) = y(i) - dy
c		End Do
c
	Else If( ConfType .eq. 'AirWater' ) Then
		fhr = abs(fhr) ! positive fhr indicates bonds present
		dx = rx / nx
		dz = rz / nz
		hdx	= dx * 0.5 
		hdz = dz * 0.5  
c		hdy = 0.5 * ( ry - 2 * r0 ) / ny
		hdy = (hdx + hdz) * 0.5 ! force cubic FCC cell
		n = 2 * nx * nz * ( 2 * ny + 3 )
		k1 = ny ! interfaces at k = 0 and k = k1
		i1 = 1
		Do I = 0, Nx - 1 
			dx = i * rx / nx
			Do J = 0, Nz - 1
				dz = j * rz / nz
c				first layer (k=0)
				dy = 0
				X(i1) = dx
				Y(i1) = dy
				Z(i1) = dz
				Molecule(i1) = 4 ! hydrophobic head group lipid
				Bond(i1) = i1 + 1
				i1 = i1 + 1
				X(i1) = dx
				Y(i1) = dy + r0
				Z(i1) = dz
				Molecule(i1) = 3 ! hydrophilic tail group lipid
				Bond(i1) = 0
				i1 = i1 + 1
				X(i1) = dx + hdx
				Y(i1) = dy + hdy + r0
				Z(i1) = dz
				Molecule(i1) = 1 ! water
				Bond(i1) = 0
				i1 = i1 + 1
				X(i1) = dx + hdx
				Y(i1) = dy
				Z(i1) = dz + hdz
				Molecule(i1) = 4
				Bond(i1) = i1 + 1
				i1 = i1 + 1
				X(i1) = dx + hdx
				Y(i1) = dy + r0
				Z(i1) = dz + hdz
				Molecule(i1) = 3
				Bond(i1) = 0
				i1 = i1 + 1
				X(i1) = dx
				Y(i1) = dy + hdy + r0
				Z(i1) = dz + hdz
				Molecule(i1) = 1
				Bond(i1) = 0
				i1 = i1 + 1
				Do K = 1, k1 - 1 ! water layer
			    dy = r0 + 2 * k * hdy
					X(i1) = dx
					Y(i1) = dy
					Z(i1) = dz
					Molecule(i1) = 1
					Bond(i1) = 0
					i1 = i1 + 1
					X(i1) = dx + hdx
					Y(i1) = dy + hdy
					Z(i1) = dz
					Molecule(i1) = 1
					Bond(i1) = 0
					i1 = i1 + 1
					X(i1) = dx + hdx
					Y(i1) = dy
					Z(i1) = dz + hdz
					Molecule(i1) = 1
					Bond(i1) = 0
					i1 = i1 + 1
					X(i1) = dx
					Y(i1) = dy + hdy
					Z(i1) = dz + hdz
					Molecule(i1) = 1
					Bond(i1) = 0
					i1 = i1 + 1
				End Do
c				second layer (k=k1)
				dy = r0 + 2 * k1 * hdy
				X(i1) = dx
				Y(i1) = dy
				Z(i1) = dz
				Molecule(i1) = 3 !  water (tail) group lipid
				Bond(i1) = i1 + 1
				i1 = i1 + 1
				X(i1) = dx
				Y(i1) = dy + r0
				Z(i1) = dz
				Molecule(i1) = 4 ! oil (head) group lipid
				Bond(i1) = 0
c				i1 = i1 + 1
c				X(i1) = dx + hdx
c				Y(i1) = dy + hdy + r0
c				Z(i1) = dz
c				Molecule(i1) = 1 ! air layer is empty
c				Bond(i1) = 0
				i1 = i1 + 1
				X(i1) = dx + hdx
				Y(i1) = dy
				Z(i1) = dz + hdz
				Molecule(i1) = 3 ! water (tail) group lipid
				Bond(i1) = i1 + 1
				i1 = i1 + 1
				X(i1) = dx + hdx
				Y(i1) = dy + r0
				Z(i1) = dz + hdz
				Molecule(i1) = 4 ! oil (head) group lipid
				Bond(i1) = 0
c				i1 = i1 + 1
c				X(i1) = dx
c				Y(i1) = dy + hdy + r0
c				Z(i1) = dz + hdz
c				Molecule(i1) = 1 ! air layer is empty
c				Bond(i1) = 0
				i1 = i1 + 1
			End Do
		End Do
c
c		Move all particles down a bit to center in box
		dy = ny * hdy * 0.5
		Do i = 1, N
			y(i) = y(i) - dy
		End Do

	Else If( ConfType .eq. 'Protein' ) Then
		fhr = abs(fhr)
		hdx = 0.5 * rx / nx
		hdy = 0.5 * ry / ny
		hdz = 0.5 * rz / nz
		n = 4 * nx * ny * nz
		k1 = ny / 2
		i1 = 1
		J = 0              ! first interface layer
		dy = j * ry / ny
		Do I = 0, nx - 1 
			dx = i * rx / nx
			Do K = 0, Nz - 1
			  dz = k * rz / nz
				X(i1) = dx
				Y(i1) = dy
				Z(i1) = dz
				Molecule(i1) = 5 + int(2*ran(seed)) ! random sequence
				Bond(i1) = i1 + 2  ! connect with next in layer
				i1 = i1 + 1
				X(i1) = dx + hdx
				Y(i1) = dy + hdy
				Z(i1) = dz
				Molecule(i1) = 1
				Bond(i1) = 0
				i1 = i1 + 1
				X(i1) = dx + hdx
				Y(i1) = dy
				Z(i1) = dz + hdz
				Molecule(i1) = 5 + int(2*ran(seed))
				Bond(i1) = i1 + 2
				i1 = i1 + 1
				X(i1) = dx
				Y(i1) = dy + hdy
				Z(i1) = dz + hdz
				Molecule(i1) = 1
				Bond(i1) = 0
				i1 = i1 + 1
			End Do
			Bond( i1 - 2 ) = 0    ! break off string
		End Do
		Do J = 1, k1 - 1     ! water layer
			dy = j * ry / ny
			Do I = 0, Nx - 1 
				dx = i * rx / nx
				Do K = 0, Nz - 1
			    dz = k * rz / nz
					X(i1) = dx
					Y(i1) = dy
					Z(i1) = dz
					Molecule(i1) = 1
					Bond(i1) = 0
					i1 = i1 + 1
					X(i1) = dx + hdx
					Y(i1) = dy + hdy
					Z(i1) = dz
					Molecule(i1) = 1
					Bond(i1) = 0
					i1 = i1 + 1
					X(i1) = dx + hdx
					Y(i1) = dy
					Z(i1) = dz + hdz
					Molecule(i1) = 1
					Bond(i1) = 0
					i1 = i1 + 1
					X(i1) = dx
					Y(i1) = dy + hdy
					Z(i1) = dz + hdz
					Molecule(i1) = 1
					Bond(i1) = 0
					i1 = i1 + 1
				End Do
			End Do
		End Do
		J = k1              ! second interface layer
		dy = j * ry / ny
		Do I = 0, nx - 1 
			dx = i * rx / nx
			Do K = 0, Nz - 1
			  dz = k * rz / nz
				X(i1) = dx
				Y(i1) = dy
				Z(i1) = dz
				Molecule(i1) = 5 + int(2*ran(seed)) ! random sequence
				Bond(i1) = i1 + 2  ! connect with next in layer
				i1 = i1 + 1
				X(i1) = dx + hdx
				Y(i1) = dy + hdy
				Z(i1) = dz
				Molecule(i1) = 2
				Bond(i1) = 0
				i1 = i1 + 1
				X(i1) = dx + hdx
				Y(i1) = dy
				Z(i1) = dz + hdz
				Molecule(i1) = 5 + int(2*ran(seed))
				Bond(i1) = i1 + 2
				i1 = i1 + 1
				X(i1) = dx
				Y(i1) = dy + hdy
				Z(i1) = dz + hdz
				Molecule(i1) = 2
				Bond(i1) = 0
				i1 = i1 + 1
			End Do
			Bond( i1 - 2 ) = 0    ! break off string
		End Do
		Do J = k1 + 1, Ny - 1      ! oil layer
			dy = j * ry / ny
			Do I = 0, Nx - 1 
				dx = i * rx / nx
				Do K = 0, Nz - 1
			    dz = k * rz / nz
					X(i1) = dx
					Y(i1) = dy
					Z(i1) = dz
					Molecule(i1) = 2
					Bond(i1) = 0
					i1 = i1 + 1
					X(i1) = dx + hdx
					Y(i1) = dy + hdy
					Z(i1) = dz
					Molecule(i1) = 2
					Bond(i1) = 0
					i1 = i1 + 1
					X(i1) = dx + hdx
					Y(i1) = dy
					Z(i1) = dz + hdz
					Molecule(i1) = 2
					Bond(i1) = 0
					i1 = i1 + 1
					X(i1) = dx
					Y(i1) = dy + hdy
					Z(i1) = dz + hdz
					Molecule(i1) = 2
					Bond(i1) = 0
					i1 = i1 + 1
				End Do
			End Do
		End Do
c		Move all particles down one quarter of ry to avoid 
c		coincedence of interface and image box boundary
c		dy = 0.25 * ry
c		Do i = 1, N
c			y(i) = y(i) - dy
c		End Do
c
	Else If( ConfType .eq. 'Random' ) Then
		Do I = 1, N
			X(I) = RX * ( Ran(Seed) - 0.5 )
			Y(I) = RY * ( Ran(Seed) - 0.5 )
			Z(I) = RZ * ( Ran(Seed) - 0.5 )
		End Do
c
	Else If( ConfType .eq. 'FCC' ) Then
		hdx = 0.5 * rx / nx
		hdy = 0.5 * ry / ny
		hdz = 0.5 * rz / nz
		n = 4 * nx * ny * nz
		i1 = 1
		Do J = 0, Ny - 1
			dy = j * ry / ny
			Do I = 0, Nx - 1 
				dx = i * rx / nx
				Do K = 0, Nz - 1
			    dz = k * rz / nz
					X(i1) = dx
					Y(i1) = dy
					Z(i1) = dz
					i1 = i1 + 1
					X(i1) = dx + hdx
					Y(i1) = dy + hdy
					Z(i1) = dz
					i1 = i1 + 1
					X(i1) = dx + hdx
					Y(i1) = dy
					Z(i1) = dz + hdz
					i1 = i1 + 1
					X(i1) = dx
					Y(i1) = dy + hdy
					Z(i1) = dz + hdz
					i1 = i1 + 1
				End Do
			End Do
		End Do
c
	Else If( ConfType .eq. 'MonoCell' ) Then
c		Single cel of unit diameter at the origin
		NCells = 1
		R(1) = 0.5
		X(1) = 0
		Y(1) = 0
		Z(1) = 0
		First(1) = 0
		Last (1) = 0
c	  Neighbour list
		Do I1 = 1, MaxIndex
			Next(I1) = I1 + 1
		End Do
		Free = 1 ! all free
		write(*,*) ' ... single cell created.'
	End If
c
	If( Progress ) write(*,*) ' Generated ', 
	1												ConfType(1:lnblnk(conftype)), 
	1											' configuration of ', NCells, ' cells.'

*	give Gaussian distributed velocities to particles
c	Call Gauss(ax, n, seed)
c	Call Gauss(ay, n, seed)
c	Call Gauss(az, n, seed)
c	fac = dt * sqrt(T)
c	Do i = 1, n
c		x(i + n) = x(i) - fac * ax(i)
c		y(i + n) = y(i) - fac * ay(i)
c		z(i + n) = z(i) - fac * az(i)
c		ax(i) = 0.0
c		ay(i) = 0.0
c		az(i) = 0.0
c	End Do

c	Initialise switch parameters
c	Is1 = 0
c	Is2 = N

c	Put particles in image box
c	Call PBC

c	(re)set derived variables
c	NInv = 1.0 / N
c	rho = n / volume 

	Return
c
	End
