# Supplementary material for: Algorithm for a particle-based growth model for plant tissues
Source: R Soc Open Sci. 2018 Nov 28;5(11):181127. doi: 10.1098/rsos.181127 (PMC6281936; doi:10.1098/rsos.181127)
Supplement: Code [file rsos181127supp4.zip › utils.f]

c-------------------------------------------------------------------------------
	Subroutine GetCommand( Rec, Res )
c-------------------------------------------------------------------------------
c	Subroutine GetCommand reads the first non-blank string from Rec
c	It uses the standard internal Read command.
c-------------------------------------------------------------------------------
c
c	calling parameters
c	Rec = input record from protocol file
c	Res = first character string in Rec
	Character*(*) Rec, Res
c
c	no local variables
c
	If( Rec .ne. ' ' ) Then
		Read( Rec, * ) Res
	Else
		Res = Rec
	End if
c
	Return
	End Subroutine GetCommand

c-------------------------------------------------------------------------------
	Subroutine Abort( String )
c-------------------------------------------------------------------------------
c	Abort ends program execution, issuing an error message "String"
c	and information about the location in the protocol file.
c-------------------------------------------------------------------------------
	use dfport, only: lnblnk
	include 'parameters.h'
c
c	calling parameter
c	String = Character string containing fatal error message
	Character*(*) String
c
c	global variables shared with Main
	Character*80 CommandLine
	Integer(Std_Int) Pcl, LineCount
	Common /ComProt/ Pcl, LineCount, CommandLine
c
	Write(*,*)'Error in protocol at line ', LineCount
	Write(*,*) '"', CommandLine(1:lnblnk(commandline)),'"'
	Write(*,*) String
c	Write(*,*)'Please note case sensitivity of protocol.'
	Write(*,*)'Program must stop.'
	Stop 
c
	Return
c
	End Subroutine Abort

c-------------------------------------------------------------------------------
	Subroutine Dump( String, Cnf, Par ) 
c-------------------------------------------------------------------------------
	Character*(*) String
	Logical Cnf, Par

	Write(*,*)'Error: ', String
	Write(*,*)'Program must stop.'
	If ( Par ) Then
		Write(*,*)'Parameters dumped to ''error.prm''.'
		Call WriteParams( 'error.prm' )
	End If
	If ( Cnf ) Then
		Write(*,*)'Configuration dumped to ''error.cnf''.'
		Call WriteConfig( 'error.cnf' )
	End If
	Stop
	Return
	End

c-------------------------------------------------------------------------------
	Subroutine WriteConfig( String )
c-------------------------------------------------------------------------------
	Character*(*) String
	Write(*,*)'WriteConfig idle: ', String
	Return
	End

c-------------------------------------------------------------------------------
	Subroutine WriteParams( String )
c-------------------------------------------------------------------------------
	Character*(*) String
	Write(*,*)'WriteParams idle: ', String
	Return
	End

c-------------------------------------------------------------------------------
	Subroutine Void( String )
c-------------------------------------------------------------------------------
	Character*(*) String
	Write(*,*)'Idle: ', String
	Return
	End

c-------------------------------------------------------------------------------
	Subroutine ChangeTime( DtOld, DtNew )
c-------------------------------------------------------------------------------
c	ChangeTime changes the timestep from DtOld to DtNew
c-------------------------------------------------------------------------------
	Include 'parameters.h'
c
	Real(Std_Real) DtOld, DtNew
c
	Call Void( 'ChangeTime' )
	Return
	End

c-------------------------------------------------------------------------------
	Subroutine ChangeTemp( TOld, TNew, N )
c-------------------------------------------------------------------------------
c	ChangeTemp changes the temperature from TOld to TNew 
c	and performs N iterations to equilibrate
c-------------------------------------------------------------------------------
	Include 'parameters.h'
c
	Real(Std_Real) TOld, TNew 
	Integer(Long_Int) N
c
	Call Void( 'ChangeTemp' )
	Return
	End

c-------------------------------------------------------------------------------
	Subroutine CheckEnergy
c-------------------------------------------------------------------------------
	Write(*,*)'CheckEnergy idle '
	Return
	End


c-------------------------------------------------------------------------------
	Subroutine CheckVirials
c-------------------------------------------------------------------------------
	Write(*,*)'CheckVirials idle '
	Return
	End

c-------------------------------------------------------------------------------
	Subroutine SetParameters
c-------------------------------------------------------------------------------
	Write(*,*)'SetParameters idle '
	Return
	End

c-------------------------------------------------------------------------------
	Subroutine PBC
c-------------------------------------------------------------------------------
	Write(*,*)'PBC idle '
	Return
	End

c-------------------------------------------------------------------------------
	Subroutine WritePDB( File, Unit )
c-------------------------------------------------------------------------------
	Character(80) File
	Integer Unit

	Write(*,*)'WritePDB idle '
	Return
	End

c-------------------------------------------------------------------------------
	subroutine LeftAdjust(rec,length)
c-------------------------------------------------------------------------------
c	LeftAdjust is replaced by the elemental intrinsic function AdjustL
c-------------------------------------------------------------------------------
	implicit none
	character*(*) rec
	integer(2) length, begin
c	length = len(rec)
c
c	do while (rec(length:length).eq.' ')
c		length = length - 1
c		If (length.eq.0) return
c	End do
c	begin = 1
c	do while (rec(begin:begin).eq.' ')
c		begin = begin + 1
c	End do
c	rec = rec(begin:length)
c	length = length - begin + 1
	Call Void( 'LeftAdjust is replaced by intrinsic function AdjustL' )

	return
	End
c
c-------------------------------------------------------------------------------
	subroutine Swap(I,J) ! Swap values of long integers I & J
c-------------------------------------------------------------------------------
	implicit none
	Integer(4) I, J
	Integer(4) Dummy
c
	Dummy = J
	J = I
	I = Dummy
c
	Return
c
	End Subroutine Swap

c-------------------------------------------------------------------------------
	subroutine AddSuffix(File, Suffix) ! add suffix to file if not present
c-------------------------------------------------------------------------------
c	calling parameters
c	File = file name, Suffix = suffix to be added 
c     Leading blanks removed, strings cut at first blank
	Character*(*) File, Suffix

c	Local strings
	Character(80) a1, a2

c	i1,i2 = length of string, i3 = pointer
	Integer(2) i1, i2, i3
c
	Read( File, * ) a1
	Read( Suffix, * ) a2
	i1 = len_trim(a1)
	i2 = len_trim(a2)
	i3 = index( a1, '.' )
	If  ( i3 .eq. 0 ) Then
		File = a1(1:i1) // '.' // a2(1:i2)
	Else If ( i1 .le. i2 ) Then
		File = a1(1:i1) // '.' // a2(1:i2)
	Else If ( a1(i1-i2+1:i1) .ne. a2(1:i2) ) Then
		File = a1(1:i1) // '.' // a2(1:i2)
	End If
c
	Return
c
	End Subroutine AddSuffix
c
c-------------------------------------------------------------------------------
	subroutine ReplaceXXX(File1, File2, XXX) 
c-------------------------------------------------------------------------------
c	Replace XXX-string by numerical value
c	Routine aborts execution when XXX not present
c-------------------------------------------------------------------------------
	Implicit None
c	calling parameters
c	File1 = file name with XXX string
c	File2 = file name with XXX string replaced by numerical value
c	XXX = string to be masked into File1
c	Routine aborts execution when XXX not present

	Character*(*) File1, File2, XXX
	
c	Local strings
	Character(80) a1, a2

c	i1 = length of string, i3 = pointer
	Integer(2) i1, i3
c
c
	Read( File1, * ) a1
	i3 = index( a1, 'XXX' )
	if ( i3 .eq. 0 ) call abort('no XXX string found')
	i1 = len_trim(a1)
	a1(i3:i3+2) = XXX
	File2 = a1(1:i1)
c
	Return
c
	End Subroutine ReplaceXXX
c
c-------------------------------------------------------------------------------
	subroutine IncreaseXXX(XXX) 
c-------------------------------------------------------------------------------
c	Increase XXX-string with unity
c	Routine aborts when XXX > 999
c-------------------------------------------------------------------------------
	Implicit None
c	calling parameters
c	XXX = file number
	Character*(*) XXX
c
c	Local characters
	Character(1) a1, a2, a3

	a1 = XXX(1:1)
	a2 = XXX(2:2)
	a3 = XXX(3:3)

	If(a3 .eq. '9') Then
		a3 = '0'
		If ( a2 .eq. '9' ) Then
			a2 = '0'
			If ( a1 .eq. '9' ) Then
				Call Abort('Maximum value XXX exceeded')
			Else
				a1 = char( ichar(a1) + 1 )
			End If
		Else
			a2 = char( ichar(a2) + 1 )
		End If
	Else
		a3 = char( ichar(a3) + 1 )
	End If
c
	XXX = a1 // a2 // a3
c
	Return
c
	End Subroutine IncreaseXXX

c-------------------------------------------------------------------------------
	Subroutine OpenFiles( I )
c-------------------------------------------------------------------------------
c	OpenFiles adds appropriate suffixes to filenames and
c	opens them for writing if necessary.
c	Energies and/or Virials are written periodically during Iterate
c	If the number of steps is too small files are not opened.
c-------------------------------------------------------------------------------
	Include 'parameters.h'
	Include 'common_f.h'
	Include 'common_t.h'
c
c	Calling parameters
c	I = #steps to iterate
	Integer(Long_Int) I
c
	If ( CheckPeriod .gt. 0 ) Then
		If( (.not. TemOpen ) .and. ( CheckPeriod .le. I ) ) Then
			TemFile = FileName
			Call AddSuffix( TemFile, 'tem' )
			Open( Unit = Itemp, File = TemFile, Status = 'Unknown' )
			TemOpen = .true.
		End If
	End If
c
	If( .not. LogOpen ) Then
		LogFile = FileName
		Call AddSuffix( LogFile, 'log' )
		Open( Unit = Ilog, File = LogFile, Status = 'Unknown' )
		LogOpen = .true.
	End If
c
	If ( VirPeriod .gt. 0 ) Then
		If( (.not. VirOpen ) .and. ( VirPeriod .le. I ) ) Then
			VirFile = FileName
			Call AddSuffix( VirFile, 'vir' )
			Open( Unit = Ipres, File = VirFile, Status = 'Unknown' )
			VirOpen = .true.
		End If
	End If
c
	FileOpen = LogOpen .or. TemOpen .or. VirOpen
c
	Return
	End Subroutine OpenFiles

c-------------------------------------------------------------------------------
	Subroutine CloseFiles
c-------------------------------------------------------------------------------
c	CloseFiles closes any open files left
c-------------------------------------------------------------------------------
	Include 'parameters.h'
	Include 'common_f.h'
c
c	no calling parameters
c
c	no local variables
c
	If( TemOpen ) Then
		Close( Unit = Itemp )
		TemOpen = .false.
	End If
c
	If( LogOpen ) Then
		Close( Unit = Ilog )
		LogOpen = .false.
	End If
c
	If( VirOpen ) Then
		Close( Unit = Ipres )
		VirOpen = .false.
	End If
c
	FileOpen = .false.
c
	Return
	End Subroutine CloseFiles
