# Supplementary material for: Algorithm for a particle-based growth model for plant tissues
Source: R Soc Open Sci. 2018 Nov 28;5(11):181127. doi: 10.1098/rsos.181127 (PMC6281936; doi:10.1098/rsos.181127)
Supplement: Code [file rsos181127supp4.zip › force.f]

*********************************************************************
	SUBROUTINE Chain
*********************************************************************
*	Bonds calculates the forces between neighbour cells
**********************************************************************
	Include 'parameters.h'
	Include 'common_x.h'
	Include 'common_u.h'
	Include 'common_t.h'
c
c	Local variables
c	Particle indices
	Integer(Long_Int) I, J, IS, JS
c
c	Bond vector, bond length, intermediates
	Real(Std_Real) Dx, Dy, Dz, Rsq, FDR, ACX, ACY, ACZ, DNy
c
	If( FHR .gt. 0.0 ) Then ! Hookean springs
		Do I = 1, N
			J = Bond(I)
			If ( J .gt. 0 ) Then
				IS = I + IS1
				JS = J + IS1
				DY = Y(J) - Y(I)
				DNY = RY * ANINT( DY * RYINV )
				DY = DY - DNY
				DX = X(JS) - X(IS)
				DX = DX - RX * ANINT( DX * RXINV )
				DZ = Z(JS) - Z(IS)
				DZ = DZ - RZ * ANINT( DZ * RZINV )
				RSQ = DX * DX + DY * DY + DZ * DZ
				FDR = FDTSQ * ( R0 / SQRT(RSQ) - 1.0 )
				ACX = FDR * DX
				ACY = FDR * DY
				ACZ = FDR * DZ
				AX(J) = AX(J) + ACX
				AX(I) = AX(I) - ACX
				AY(J) = AY(J) + ACY
				AY(I) = AY(I) - ACY
				AZ(J) = AZ(J) + ACZ
				AZ(I) = AZ(I) - ACZ
			End If
		End Do ! I

	Else If( FHR .eq. 0.0 ) Then ! SHAKE algorithm
		! here the SHAKE algorith must be implemented
	Else ! No bonds occur
		Return
	End If
c
	Return
c
	End Subroutine Chain
c
*********************************************************************
	SUBROUTINE LJONES
*********************************************************************
*	LJones calculates the forces between the particles due to the
*	Lennard-Jones 6-12 interaction potential using the neighbour
*	list 'Neighbours', which is composed in Subroutine MATRIX
**********************************************************************
	Include 'parameters.h'
	Include 'common_x.h'
	Include 'common_u.h'
	Include 'common_t.h'
c
c	No calling parameters
c
c	Local Variables
c	Pointer to Neighbour Array
	Integer(Long_Int) IPoint
c
c	Other Pointers
	Integer(Std_Int) I, J, K, IS, JS
c
c	Local Array substitutes
c	xi, yi, zi = position of particle #i
c	mi = molecule type of particle #i
	Real(Std_Real) XI, YI, ZI
	Integer(Std_Int) MI
c
c	Intermediates
c	RSQ = r^2 (r = pair distance)
c	RSQINV = 1/r^2
c	SRISQ = (sigma / r) ^ 2
c	SRI6 = (sigma / r) ^ 6
c	ACX = x-component of force
c	Cij = cutoff for pair i&j
c	CijSq = Cij^2
c	Vij = potential shift for i&j
	Real(Std_Real)	DX, DY, DZ, RSQ, RSQINV,
	1				SRISQ, SRI6, FLJ, ACX, ACY, ACZ,
	2				Cij, CijSq, Vij, dny
c
c	Potential Energy
	ep = 0.0
c
	Do IPOINT = 1, IPM
		K = Neighbour(IPOINT)
		If( K .LT. 0 ) Then
			I = - K
			IS = I + IS1
			XI = X(IS)
			YI = Y(IS)
			ZI = Z(IS)
			Mi = Mod( Molecule(i), 2 )
		Else If( K .GT. 0 ) Then
			J = K
			If ( Mod( Molecule(j), 2 ) .eq. mi ) Then
				Cij = CutOff
				CijSq = CSq
				Vij = VC
			Else
				Cij = WCA
				CijSq = WCASq
				Vij = 0.25
			End If
			JS = J + IS1
			DY = Y(JS) - YI
			DNY = RY * ANINT( DY * RYINV )
			DY = DY - dny
			If ( ABS(DY) .gt. Cij ) Cycle
			DX = X(JS) - XI - CurrShear * dny
			DX = DX - RX * ANINT( DX * RXINV )
			If ( ABS(DX) .gt. Cij ) Cycle
			DZ = Z(JS) - ZI
			DZ = DZ - RZ * ANINT( DZ * RZINV )
			If ( ABS(DZ) .gt. Cij ) Cycle
			RSQ = DX * DX + DY * DY + DZ * DZ
			If ( RSQ .gt. CijSQ ) Cycle
c
			RSQINV = 1./ RSQ
			SRISQ = SSQ * RSQINV
			If ( srisq .gt. 10 ) Then
				Call Abort('Particle overlap')
			End If
			SRI6 = SRISQ * SRISQ * SRISQ
			FLJ = SRI6 * RSQINV * ( SRI6 - 0.5 )
			ACX = FLJ * DX
			ACY = FLJ * DY
			ACZ = FLJ * DZ
			AX(J) = AX(J) + ACX
			AX(I) = AX(I) - ACX
			AY(J) = AY(J) + ACY
			AY(I) = AY(I) - ACY
			AZ(J) = AZ(J) + ACZ
			AZ(I) = AZ(I) - ACZ
			ep = ep + sri6 * ( sri6 - 1.0 ) + Vij
			If ( VirCalc ) Then
				Txx = Txx + Dx * Acx
				Txy = Txy + Dx * Acy
				Tyy = Tyy + Dy * Acy
				Tzz = Tzz + Dz * Acz
				Txz = Txz + Dx * Acz
				Tyz = Tyz + Dy * Acz
			End If
		Else ! K = 0
			Call Abort( 'Corrupt neighbour list.')
		End If
	End Do
c
	ep = 4 * eps * ep * ninv
c
	RETURN
c
	End SUBROUTINE LJONES
c
*********************************************************************
	SUBROUTINE MATRIX
*********************************************************************
*	Matrix adjusts the list of neighbouring cells after a cell division.
*	The neighbour list consists of negative integers, identifying cell
*	I = -neighbour, followed by a list positive integers, identifying
*	the neighbours of I, J = neighbour. The length of the list is IPM.
*************************************************************************
	Include 'parameters.h'
	Include 'common_x.h'
	Include 'common_u.h'
	Include 'common_t.h'
c
c	No calling parameters
c
c	Local Variables
c	Pointer to Neighbour Array
	Integer(Long_Int) IPoint
c
c	Other Pointers
	Integer(Long_Int) I, J, K, IS, JS
	
c	IFlag checks whether I must be written
	Logical IFlag
c
c	Local Array substitutes (optimisation)
	Real(Std_Real) XI, YI, ZI, AXI, AYI, AZI
	Integer(Std_Int) Mi 
	Integer(Long_Int) Bi

c	Intermediates
c	RSQ = r^2 (r = pair distance)
c	RSQINV = 1/r^2
c	SRISQ = (sigma / r) ^ 2
c	SRI6 = (sigma / r) ^ 6
c	ACX = x-component of force
c	Cij = cutoff for pair i&j
c	CijSq = Cij^2
c	RCrij = distance for entry into neighbour list of pair i&j
c	RCijSq = RCrij^2
c	vij = potential shift at cutoff
	Real(Std_Real)	DX, DY, DZ, RSQ, RSQINV,
	1				SRISQ, SRI6, FLJ, ACX, ACY, ACZ,
	2				Cij, CijSq, RCij, RCijSq, vij, dny
c
	Call PBC
c
	If ( Iupdat .eq. 0 ) Then ! Keep track of particle for update
	  Update = .false.
		Do I = 1, N
			is = is1 + i
			XU(I) = X(IS)
			YU(I) = Y(IS)
			ZU(I) = Z(IS)
		End Do
	End If

	ep = 0.0
	IPOINT = 1
	Do I = 1, N - 1
		IFLAG = .true.
		IS = IS1 + I
		XI = X(IS)
		YI = Y(IS)
		ZI = Z(IS)
		AXI = 0.0
		AYI = 0.0
		AZI = 0.0
		Mi = Mod(Molecule(i),2)
		Bi = Bond(i)
		Do J = I + 1, N
			If ( Bi .eq. j ) Cycle ! skip bonded pairs
			JS = IS1 + J
			If ( Mod(Molecule(j),2) .eq. mi ) Then
				Cij = CutOff
				CijSq = CSq
				RCij = RCrit
				RCijSq = RCSq
				vij = vc
			Else
				Cij = WCA
				CijSq = WCASq
				RCij = RCOW
				RCijSq = RCOWSq
				vij = 0.25
			End If
c			Check whether pair is within neighbour distance
			DY = Y(JS) - YI
			DNY = RY * ANINT( DY * RYINV )
			DY = DY - dny
			If( ABS(DY) .GE. RCij ) Cycle
			DX = X(JS) - XI - CurrShear * dny
			DX = DX - RX * ANINT( DX * RXINV )
			If( ABS(DX) .GE. RCij) Cycle
			DZ = Z(JS) - ZI
			DZ = DZ - RZ * ANINT( DZ * RZINV )
			If( ABS(DZ) .GE. RCij ) Cycle
			RSQ = DX * DX + DY * DY + DZ * DZ
			If ( RSQ .GE. RCijSQ ) Cycle
c
			If( IFLAG ) Then
				if ( ipoint .gt. maxindex )
	1				Call Abort('maximum index length exceeded')
				Neighbour(IPOINT) =  - I
				IPOINT = IPOINT + 1
				IFLAG = .false.
			End If
c
			if ( ipoint .gt. maxindex )
	1			Call Abort('maximum index length exceeded')
			Neighbour(IPOINT) = J
			IPOINT = IPOINT + 1
c
c			Check whether pair is within interaction distance
			If ( RSQ .GE. CijSQ ) Cycle
			RSQINV = 1./ RSQ
			SRISQ = SSQ * RSQINV
			If ( srisq .gt. 10 ) Then
				Call Abort('Particle overlap')
			End If
			SRI6 = SRISQ * SRISQ * SRISQ
			FLJ = SRI6 * RSQINV * (SRI6 - 0.5)
			ep = ep + sri6 * ( sri6 - 1.0 ) + Vij
			ACX = FLJ * DX
			ACY = FLJ * DY
			ACZ = FLJ * DZ
			AX(J) = AX(J) + ACX
			AXI = AXI - ACX
			AY(J) = AY(J) + ACY
			AYI = AYI - ACY
			AZ(J) = AZ(J) + ACZ
			AZI = AZI - ACZ
			If ( VirCalc ) Then
				Txx = Txx + Dx * Acx
				Txy = Txy + Dx * Acy
				Tyy = Tyy + Dy * Acy
				Tzz = Tzz + Dz * Acz
				Txz = Txz + Dx * Acz
				Tyz = Tyz + Dy * Acz
			End If
		End Do
		AX(I) = AX(I) + AXI
		AY(I) = AY(I) + AYI
		AZ(I) = AZ(I) + AZI
	End Do

	ep = 4 * eps * ep * ninv
	IPM = IPOINT - 1
c
	RETURN
c
	END SUBROUTINE MATRIX

*********************************************************************
	SUBROUTINE Divide(I, Progress)
*********************************************************************
*	Divide adjusts the list of neighbouring cells after a cell division.
*     Neighbour cells that share an interface have positive entries,
*     cells that are just close enough for contact have negative entries
*     The list ends when the pointer to the next indicates a zero.
*
*	When a cell divides the neighbour list of the original cell, the
*	mother, is copied to the new cell, the daughter. Next both neighbour
*	lists are thinned out based on distance between the cell centres.

*	BUGGED: when double connectios are allowed these may cross.
*	It is necessary to check for bond brossing.
*************************************************************************
	Include 'parameters.h'
	Include 'common_x.h'
	Include 'common_u.h'
	Include 'common_t.h'
c
c---------------------------
c	Calling parameters
c---------------------------
c	Cell that is dividing
	Integer(Std_Int) I
c
c	progress = flag to show progress
	Logical Progress
c
c---------------------------
c	Local Variables
c---------------------------
c	Pointer to Neighbour Array
	Integer(Long_Int) J, K, PrevJ, PrevK, Fi, Fj, Fk, Li, Lj, Lk, NN, Jj
c
c	Local Array substitutes 
	Real(Std_Real) Xi, Yi, Zi, Ri

c	Neighbour
	Integer(Std_Int) Ni

c	Distances
	Real(Std_Real) dx, dy, dz, norm

c---------------------------
c	Routine body code
c---------------------------
c	Get mother cell variables
	Ri = R(I)
	Xi = X(I)
	Yi = Y(I)
	Zi = Z(I)

c	Split volume into two equal parts
	Ri = Ri * (0.5)**(0.3333)
	R(I) = Ri

c	Add daughter cell 
	NCells = NCells + 1
	If (NCells .gt. MaxCells) Stop 'increase MaxCells' ! too many cells
	R(NCells) = Ri 

c	Randomly choose positions for the divided cells
	dx = ran(seed) - 0.5
	dy = ran(seed) - 0.5
	If ( Planar ) Then
		dz = 0
	Else
		dz = ran(seed) - 0.5
	End If

!	displace copies from the original position.  
	norm = Displace * Ri / sqrt(dx**2+dy**2+dz**2)
	dx = dx * norm
	dy = dy * norm
	dz = dz * norm
	X(I) = Xi + dx
	Y(I) = Yi + dy
	Z(I) = Zi + dz
	X(NCells) = Xi - dx
	Y(NCells) = Yi - dy
	Z(NCells) = Zi - dz

	Fi = First(I)
	Li = Last(I)
	If ( Fi .eq. 0 ) Then ! empty list

c		Make daughter the list of mother
		If (Free .gt. MaxIndex) Stop 'Increase MaxIndex' ! list overflow 
		First(I) = Free
		Last(I) = Free
		Fi = Free
		Neighbour(Fi) = NCells ! mother and daughter are connected
		Free = Next(Free)
		Next(Fi) = 0 ! next pointing to zero indicates end of list

c		and mother the list of daughter
		If (Free .gt. MaxIndex) Stop 'Increase MaxIndex' 
		First(NCells) = Free
		Last(NCells) = Free
		Fj = Free
		Neighbour(Fj) = I
		Free = Next(Free)
		Next(Fj) = 0 !EOL

	Else ! non-empty neighbour list

c		Copy neighbours of mother to daughter at empty slots
		Fj = Free ! first free slot
		Free = Next(Free) ! next free slot
		First(NCells) = Fj
		Ni = Neighbour(Fi)
		Neighbour(Fj) = Ni ! copy
		Do While (Fi .ne. Li) ! run to end of neighbour list
			If (Free .gt. MaxIndex) Stop 'Increase MaxIndex' 
			Next(Fj) = Free
			Fj = Free
			Fi = Next(Fi)
			Free = Next(Free)
			Ni = Neighbour(Fi)
			Neighbour(Fj) = Ni
		End Do
		Lj = Fj

c		Add daughter to end of list of mother
		If (Free .gt. MaxIndex) Stop 'Increase MaxIndex' 
		Next(Li) = Free
		Li = Free
		Last(I) = Li
		Neighbour(Li) = NCells ! mother and daughter are connected
		Free = Next(Free)
		Next(Li) = 0 !EOL

c		Add mother to list of daughter
		If (Free .gt. MaxIndex) Stop 'Increase MaxIndex' 
		Next(Lj) = Free
		Lj = Free
		Last(NCells) = Lj
		Neighbour(Lj) = I
		Free = Next(Free)
		Next(Lj) = 0

c		When a cell divides either copy may lose connection with neighbours, but not both
c		To avoid lists becoming empty, we first add the new copy (daughter) to the lists 

c		Check neighbours in list of daughter and if needed add daughter to their list
		Fj = First(NCells)
		J = Fj !  runs over neighbours of daughter
		Xi = X(NCells)
		Yi = Y(NCells)
		Zi = Z(NCells)
		Ni = Neighbour(J)
		Do While (J .ne. Lj) ! mother is (and stays) last 
			If ( Ni .lt. 0 ) Then ! unconnected	cells ... 
				Ni = -Ni 
				dx = Xi - X(Ni)
				dy = Yi - Y(Ni)
				dz = Zi - Z(Ni)
				norm = sqrt(dx**2+dy**2+dz**2)
				If ( norm .gt. Detach*(Ri+R(Ni)) ) Then !... are removed if too distant
					If ( J .eq. Fj ) Then 
						Fj = Next(J)
						First(NCells) = Fj
					Else
						Next(PrevJ) = Next(J) ! skip present
					End If
					JJ = Next(J) ! new 
					Next(J) = Free ! release old slot
					Free = J
					J = JJ ! PrevJ remains as is		
				Else ! add unconnected daughter to list of neighbour
					Lk = Last(Ni)
					If (Free .gt. MaxIndex) Stop 'Increase MaxIndex' 
					Next(Lk) = Free
					Lk = Free
					Last(Ni) = Lk
					Neighbour(Lk) = -NCells 
					Free = Next(Free)
					Next(Lk) = 0
					PrevJ = J ! keep old
					J = Next(J) ! and move to next neighbour 
				End If
			Else ! connected cells can become just neighbours ...
				dx = Xi - X(Ni)
				dy = Yi - Y(Ni)
				dz = Zi - Z(Ni)
				norm = sqrt(dx**2+dy**2+dz**2)
				If ( norm .gt. Detach*(Ri+R(Ni)) ) Then ! remove
					If ( J .eq. Fj ) Then
						Fj = Next(J)
						First(NCells) = Fj
					Else
						Next(PrevJ) = Next(J)
					End If
					JJ = Next(J) ! new 
					Next(J) = Free ! release old slot
					Free = J
					J = JJ ! PrevJ remains as is		
				Else If ( norm .gt. Disconnect*(Ri+R(Ni)) ) Then ! disconnect 
					Neighbour(J) = -Ni
					Lk = Last(Ni)
					If (Free .gt. MaxIndex) Stop 'Increase MaxIndex' 
					Next(Lk) = Free
					Lk = Free
					Neighbour(Lk) = -NCells 
					Free = Next(Free)
					Next(Lk) = 0
					Last(Ni) = Lk
					PrevJ = J ! old
					J = Next(J) ! new 
				Else ! just add daughter to list of neighbour
					Lk = Last(Ni)
					If (Free .gt. MaxIndex) Stop 'Increase MaxIndex' 
					Next(Lk) = Free
					Lk = Free
					Neighbour(Lk) = NCells 
					Free = Next(Free)
					Next(Lk) = 0
					Last(Ni) = Lk
					PrevJ = J ! old
					J = Next(J) ! new 
				End If
			End If
			Ni = Neighbour(J)
		End Do

c		Remove distant neighbours from list of mother
		Fi = First(I) 
		J = Fi ! runs over neighbours of mother
		Xi = X(I)
		Yi = Y(I)
		Zi = Z(I)
		Ni = Neighbour(J)
		Do While (J .ne. Li) ! skip daughter at end 
			If ( Ni .lt. 0 ) Then ! unconnected	cells do not become connected ...
				Ni = -Ni 
				dx = Xi - X(Ni)
				dy = Yi - Y(Ni)
				dz = Zi - Z(Ni)
				norm = sqrt(dx**2+dy**2+dz**2)
				If ( norm .gt. Detach*(Ri+R(Ni)) ) Then ! ... but can be too far away 
					If ( J .eq. Fi ) Then
						Fi = Next(J)
						First(I) = Fi
					Else
						Next(PrevJ) = Next(J)
					End If
					JJ = Next(J) ! new 
					Next(J) = Free ! release old slot
					Free = J
					J = JJ ! PrevJ remains as is		
					Fk = First(Ni)
					Lk = Last(Ni) 
					K = Fk
					Do While (Neighbour(K) .ne. -I) ! find I in list of Ni ...
						PrevK = K
						K = Next(K)
					End Do
					If ( K .eq. Fk ) Then ! ... and remove
						First(Ni) = Next(K)
					Else If ( K .eq. Lk ) Then
						Last(Ni) = PrevK
						Next(PrevK) = 0
					Else
						Next(PrevK) = Next(K)
					End If
					Next(K) = Free 
					Free = K
				Else ! otherwise leave as is and move to next neighbour
					PrevJ = J ! old
					J = Next(J) ! new 
				End If
			Else ! connected cells can become just neighbours
				dx = Xi - X(Ni)
				dy = Yi - Y(Ni)
				dz = Zi - Z(Ni)
				norm = sqrt(dx**2+dy**2+dz**2)
				If ( norm .gt. Detach*(Ri+R(Ni)) ) Then ! if they are not too far away 
					If ( J .eq. Fi ) Then
						Fi = Next(J)
						First(I) = Fi
					Else
						Next(PrevJ) = Next(J)
					End If
					JJ = Next(J) ! new 
					Next(J) = Free ! release old slot
					Free = J
					J = JJ ! PrevJ remains as is		
					Fk = First(Ni)
					K = Fk
					Do While (Neighbour(K) .ne. I) ! find I in list of Ni ...
						PrevK = K
						K = Next(K)
					End Do
					If ( K .eq. Fk ) Then ! ... and remove
						First(Ni) = Next(K)
					Else If ( K .eq. Last(Ni) ) Then
						Last(Ni) = PrevK
						Next(PrevK) = 0
					Else
						Next(PrevK) = Next(K)
					End If
					Next(K) = Free 
					Free = K
				Else If ( norm .gt. Disconnect*(Ri+R(Ni)) ) Then ! disconnect 
					Neighbour(J) = -Ni
					Fk = First(Ni)
					K = Fk
					Do While (Neighbour(K) .ne. I) ! find I in list of Ni ...
						K = Next(K)
					End Do
					Neighbour(K) = -I
					PrevJ = J ! old
					J = Next(J) ! new 
				Else ! otherwise leave as is and move to next neighbour
					PrevJ = J ! old
					J = Next(J) ! new 
				End If 
			End If
			Ni = Neighbour(J)
		End Do ! until J = Li

	End If 

c	Write Arrays for debugging
	If (Progress) Then
		NN = 60
		Write(10,*) 'Divide'
		Write(10,'(a, i4)') 'free ', free
		Write(10,'(a,<NN>i4)') 'index', (J, J=1,NN)
		Write(10,'(a,<NN>i4)') 'first', (First(J), J=1,NN)
		Write(10,'(a,<NN>i4)') 'last ', (Last(J), J=1,NN)
		Write(10,'(a,<NN>i4)') 'next ', (Next(J), J=1,NN)
		Write(10,'(a,<NN>i4)') 'neigh', (Neighbour(J), J=1,NN)
	End If

	RETURN
c
	END SUBROUTINE Divide
	
*********************************************************************
	SUBROUTINE Divide2(I, Progress) 
*********************************************************************
*	Divide adjusts the list of neighbouring cells after a cell division.
*     Neighbour cells that share an interface have positive entries,
*     cells that are just close enough for contact have negative entries
*     The list ends when the pointer to the next indicates a zero.
*
*	When a cell divides each link in the list of the original cell,
*	the mother, is either moved to that of the new cell, the daughter,
*	if that is closer, copied to the daughter, if the distances are
*	about equal, or it just remains as it was.
*
*	BUGGED: when a cell has a double connection, the exact position
*	of all other cells is relevant for crossing, not just the doubly
*	connected ones.
*************************************************************************
	Include 'parameters.h'
	Include 'common_x.h'
	Include 'common_u.h'
	Include 'common_t.h'
c
c---------------------------
c	Calling parameters
c---------------------------
c	Cell that is dividing
	Integer(Std_Int) I
c
c	progress = flag to show progress
	Logical Progress
c
c---------------------------
c	Local Variables
c---------------------------
c	Pointer to Neighbour Array
	Integer(Long_Int) J, K, PrevJ, PrevK, Fi, Fj, Fk, Li, Lj, Lk, NN, Jj
c
c	Local Array substitutes 
	Real(Std_Real) Xi, Yi, Zi, Ri, Xj, Yj, Zj

c	Neighbour
	Integer(Std_Int) Ni, Nd, Nd1, K1

c	Distances
	Real(Std_Real) dx, dy, dz, norm, nord

c	Possible overlaps
	Integer(Std_Int) NDouble, Cx1, Cx2, Cd1, Cd2, Nc
	Integer(Std_Int) Kd, Kmax, Double(100) ! max 100 neighbours linked to both mother and daughter

c---------------------------
c	Initialise
c---------------------------
	NDouble = 0
	Kmax = 0


c---------------------------
c	Routine body code
c---------------------------
c	Get mother cell variables
	Ri = R(I)
	Xi = X(I)
	Yi = Y(I)
	Zi = Z(I)
	Fi = First(I)
	Li = Last(I)

c	Split volume into two equal parts
	Ri = Ri * (0.5)**(0.3333)
	R(I) = Ri

c	Add daughter cell 
	NCells = NCells + 1
	If (NCells .gt. MaxCells) Stop 'increase MaxCells' ! too many cells
	R(NCells) = Ri 

c	Randomly choose positions for the divided cells
	dx = ran(seed) - 0.5
	dy = ran(seed) - 0.5
	If ( Planar ) Then
		dz = 0
	Else
		dz = ran(seed) - 0.5
	End If

	If ( Orthogonal ) Then ! overrule division plane
	  If ( Fi .ne. 0 ) Then 
			J = Fi 
			Ni = Neighbour(J)
			Do While (Ni .lt. 0) ! find existing link
				J = Next(J)
				Ni = Neighbour(J)  
			End Do
			Xj = X(Ni) - Xi
			Yj = Y(Ni) - Yi
			Zj = Z(Ni) - Zi
			If ( Planar ) Then ! divide perpendicular to link
				dx = -Yj
				dy = Xj 
				dz = 0
			Else
				norm = ran(seed)
				dx = norm * Yj 
				dy = ( 1 - norm ) * Zj - norm * Xj
				dz = ( norm - 1 ) * Yj
			End If
		End If
	End If

	If ( NCells .ge. 164 ) Then
		Continue
	End If

!	displace copies from the original position.  
	norm = Displace * Ri / sqrt(dx**2+dy**2+dz**2)
	dx = dx * norm
	dy = dy * norm
	dz = dz * norm
	Xj = Xi - dx
	Yj = Yi - dy
	Zj = Zi - dz
	Xi = Xi + dx
	Yi = Yi + dy
	Zi = Zi + dz
	X(I) = Xi
	Y(I) = Yi
	Z(I) = Zi
	X(NCells) = Xj
	Y(NCells) = Yj
	Z(NCells) = Zj

c	use list of mother as reference
	If ( Fi .eq. 0 ) Then ! empty list

c		Make daughter the list of mother
		If (Free .gt. MaxIndex) Stop 'Increase MaxIndex' ! list overflow 
		First(I) = Free
		Last(I) = Free
		Fi = Free
		Neighbour(Fi) = NCells ! mother and daughter are connected
		Free = Next(Free)
		Next(Fi) = 0 ! next pointing to zero indicates end of list

c		and mother the list of daughter
		If (Free .gt. MaxIndex) Stop 'Increase MaxIndex' 
		First(NCells) = Free
		Last(NCells) = Free
		Fj = Free
		Neighbour(Fj) = I
		Free = Next(Free)
		Next(Fj) = 0 !EOL

	Else ! non-empty neighbour list 

c		Add daughter to end of list of mother
		If (Free .gt. MaxIndex) Stop 'Increase MaxIndex' 
		Next(Li) = Free
		Li = Free
		Last(I) = Li
		Neighbour(Li) = NCells ! mother and daughter are connected
		Free = Next(Free)
		Next(Li) = 0 !EOL

c		Make mother the list of daughter
		If (Free .gt. MaxIndex) Stop 'Increase MaxIndex' 
		First(NCells) = Free
		Last(NCells) = Free
		Lj = Free
		Neighbour(Lj) = I
		Free = Next(Free)

c		When a cell divides either copy may lose connection with neighbours, but not both
c		If the distances are about equal, both copies are connected, otherwise the longest is cut.
c		Care is taken to prevent links from crossing
c		Unconnected neighbours remain unconnected, neighbourhood is based upon distance only.

		J = Fi !  runs over neighbours of mother
		Ni = Neighbour(J)
		Do While (J .ne. Li) ! daughter is (and stays) last 
			If ( Ni .lt. 0 ) Then ! unconnected	cells ... 
				Ni = -Ni 
				dx = Xi - X(Ni)
				dy = Yi - Y(Ni)
				dz = Zi - Z(Ni)
				norm = sqrt(dx**2+dy**2+dz**2) ! check mother
				dx = Xj - X(Ni)
				dy = Yj - Y(Ni)
				dz = Zj - Z(Ni)
				nord = sqrt(dx**2+dy**2+dz**2) ! check daughter

			! if both mother and daughter are too distant, just remove mother from list of neighbour
			! if mother is too distant but daughter is not, move neighbour to daughter and replace mother with daughter in its list
			! if mother is within range and daughter too distant, just move to next neighbour
			! if both mother and daughter are within range, copy neighbour to daughter and add daughter to its list

				If ( norm .gt. Detach*(Ri+R(Ni)) ) Then ! mother too distant

					If ( nord .gt. Detach*(Ri+R(Ni)) ) Then ! daughter too distant
						If ( J .eq. Fi ) Then ! remove neighbour
							Fi = Next(J)
						Else
							Next(PrevJ) = Next(J)
						End If
						JJ = Next(J) ! next neighbour
						Next(J) = Free ! release slot
						Free = J
						J = JJ ! PrevJ remains as is		
						Fk = First(Ni) ! find mother in list of neighbour ...
						Lk = Last(Ni) 
						K = Fk
						Do While (Neighbour(K) .ne. -I) 
							PrevK = K
							K = Next(K)
						End Do
						If ( K .eq. Fk ) Then ! ...  remove ...
							First(Ni) = Next(K)
						Else If ( K .eq. Lk ) Then
							Last(Ni) = PrevK
							Next(PrevK) = 0
						Else
							Next(PrevK) = Next(K)
						End If
						Next(K) = Free ! ... and release slot
						Free = K
					Else ! daughter within range
						K = First(Ni) ! find mother in list of neighbour ...
						Do While (Neighbour(K) .ne. -I) 
							K = Next(K)
						End Do
						Neighbour(K) = -NCells ! ... and replace with daughter
						If ( J .eq. Fi ) Then ! move neighbour to daughter list
							Fi = Next(J)
						Else
							Next(PrevJ) = Next(J)
						End If
						Next(Lj) = J
						Lj = J 
						J = Next(J) ! new 
					End If

				Else ! mother within range

					If ( nord .le. Detach*(Ri+R(Ni)) ) Then ! daughter within range
						Lk = Last(Ni)
						If (Free .gt. MaxIndex) Stop 'Increase MaxIndex' 
						Next(Lk) = Free
						Lk = Free
						Last(Ni) = Lk
						Neighbour(Lk) = -NCells 
						Free = Next(Free)
						Next(Lk) = 0
						If (Free .gt. MaxIndex) Stop 'Increase MaxIndex' 
						Next(Lj) = Free
						Lj = Free
						Neighbour(Lj) = -Ni 
						Free = Next(Free)
					End If

					PrevJ = J ! keep old
					J = Next(J) ! and move to next neighbour 
				End If

			Else ! connected neighbour
			
			! closest copy always stays connected

				dx = Xi - X(Ni)
				dy = Yi - Y(Ni)
				dz = Zi - Z(Ni)
				norm = sqrt(dx**2+dy**2+dz**2) ! check mother
				dx = Xj - X(Ni)
				dy = Yj - Y(Ni)
				dz = Zj - Z(Ni)
				nord = sqrt(dx**2+dy**2+dz**2) ! check daughter

			! BUG FIX, if both mother and daughter too distant, first check which one is closest

			! if mother too distant, relay link to daughter, else
			! if daughter too distant, just move to next neighbour, else
			! if daughter is closer than mother, add and mother becomes unconnected neighbour, else
			! if mother closer than daughter, daughter becomes unconnected neighbour, else
			! add daughter to list of neighbour, checking for crossed links if multiple double connections are made

				If ( norm .gt. Detach*(Ri+R(Ni)) ) Then 
					If ( norm .le. nord ) Then ! daughter also too distant, but mother closest
						! move to next neighbour
						PrevJ = J
						J = Next(J)
					Else ! relay link to daughter
						! remove neighbour from list of mother
 						If ( J .eq. Fi ) Then
							Fi = Next(J) 
						Else
							Next(PrevJ) = Next(J)
						End If
						! add neighbour to list of daughter
						Next(Lj) = J
						Lj = J
						K = First(Ni) ! find mother in list of neighbour ...
						Do While (Neighbour(K) .ne. I) 
							K = Next(K)
						End Do
						Neighbour(K) = NCells ! ... and replace with daughter
						J = Next(J) ! PrevJ remains as is
					End If

				Else If ( nord .gt. Detach*(Ri+R(Ni)) ) Then ! move to next neighbour

					PrevJ = J
					J = Next(J)

				Else If ( nord / norm .lt. Link2both ) Then ! disconnect mother, add daughter 

					Neighbour(J) = -Ni ! disconnect neighbour from mother
					K = First(Ni) ! find mother in list of neighbour ...
					Do While (Neighbour(K) .ne. I) 
						K = Next(K)
					End Do
					Neighbour(K) = -I ! ... and disconnect mother

					Lk = Last(Ni)
					If (Free .gt. MaxIndex) Stop 'Increase MaxIndex' 
					Next(Lk) = Free
					Lk = Free
					Last(Ni) = Lk
					Neighbour(Lk) = NCells ! add daughter to list of neighbour
					Free = Next(Free)
					Next(Lk) = 0
					If (Free .gt. MaxIndex) Stop 'Increase MaxIndex' 
					Next(Lj) = Free
					Lj = Free
					Neighbour(Lj) = Ni ! and neighbour to list of daughter
					Free = Next(Free)
					PrevJ = J
					J = Next(J)

				Else If ( norm / nord .lt. Link2both ) Then ! add unconnected daughter

					Lk = Last(Ni)
					If (Free .gt. MaxIndex) Stop 'Increase MaxIndex' 
					Next(Lk) = Free
					Lk = Free
					Last(Ni) = Lk
					Neighbour(Lk) = -NCells ! add daughter to list of neighbour
					Free = Next(Free)
					Next(Lk) = 0
					If (Free .gt. MaxIndex) Stop 'Increase MaxIndex' 
					Next(Lj) = Free
					Lj = Free
					Neighbour(Lj) = -Ni ! and neighbour to list of daughter
					Free = Next(Free)
					PrevJ = J
					J = Next(J)

				Else ! add daughter 

					Lk = Last(Ni)
					If (Free .gt. MaxIndex) Stop 'Increase MaxIndex' 
					Next(Lk) = Free
					Lk = Free
					Last(Ni) = Lk
					Neighbour(Lk) = NCells ! add daughter to list of neighbour
					Free = Next(Free)
					Next(Lk) = 0
					If (Free .gt. MaxIndex) Stop 'Increase MaxIndex' 
					Next(Lj) = Free
					Lj = Free
					Neighbour(Lj) = Ni ! and neighbour to list of daughter
					Free = Next(Free)

					NDouble = NDouble + 1
					Kmax = max(Kmax, NDouble)
					Double(NDouble) = Ni ! add Ni to end of double list

					If ( NDouble .gt. 1 ) Then ! check for possible crossing connections
						Nc = 0
						Do Kd = 1, NDouble - 1
                  Nd = Double(Kd)
                  ! there are four links, two of the currect cell (Ni) with mother (I) and 
                  ! daughter (Ncells), and two for all other cells (Nd) with both links established 
                  Call Cross(Ni,I,Nd,NCells,Cx1)
                  Call Cross(Ni,NCells,Nd,I,Cx2)
                  If ( Cx1 + Cx2 .eq. 0 ) Cycle ! no entanglement
                  If ( Cx1 * Cx2 .ne. 0 ) Then
                    Write(*,*) 'WARNING: both links crossing' ! should not occur 
                    Write(13,*) 'WARNING: both links crossing' ! should not occur 
                  End If
                  Nc = Nc + 1 ! number of entanglements
                  ! store entanglement data
                  K1 = Kd
                  Nd1 = Nd 
                  Cd1 = Cx1
                  Cd2 = Cx2
                End Do

						! If Nc=0 there are no entanglements, no action needed
						! If Nc=1 there is one entanglement, the longest link to Ni or Nd is removed
						! If Nc>1 there are multiple entanglements, the longest link to Ni is removed
						If ( Nc .gt. 1 ) Then ! remove link between Ni with mother or daughter
							If ( norm .le. nord ) Then ! disconnect daughter
								Neighbour(Lk) = -NCells
								Neighbour(Lj) = -Ni
							Else ! disconnect mother
								K = First(Ni) ! find mother in list of neighbour ...
								Do While (Neighbour(K) .ne. I) 
									K = Next(K)
								End Do
								Neighbour(K) = -I
								Neighbour(J) = -Ni
							End If
						  NDouble = NDouble - 1
						Else If ( Nc .eq. 1 ) Then ! remove longest link according to entanglement data
							If ( Cd1 .gt. 0 ) Then
								If ( Cd1 .eq. 1 ) Then ! disconnect second link in Cd1
									K = First(Nd1) ! find daughter in list of neighbour ...
									Do While (Neighbour(K) .ne. NCells) 
c										If ( Next(K) .eq. 0 ) Then 
c											Write(*,*) "data structure corrupt"
c											Stop
c										End If
										K = Next(K)
									End Do
									Neighbour(K) = -NCells
									K = First(NCells) ! find neighbour in list of daughter ...
									Do While (Neighbour(K) .ne. Nd1) 
										K = Next(K)
									End Do
									Neighbour(K) = -Nd1
									Double(K1) = Ni ! Nd1 overwritten by Ni double list
								Else ! disconnect first link
									K = First(Ni) ! find mother in list of neighbour ...
									Do While (Neighbour(K) .ne. I) 
										K = Next(K)
									End Do
									Neighbour(K) = -I
									Neighbour(J) = -Ni
								End If
							Else 
								If ( Cd2 .eq. 1 ) Then ! disconnect second link in Cd2
									K = First(Nd1) ! find mother in list of neighbour ...
									Do While (Neighbour(K) .ne. I) 
										K = Next(K)
									End Do
									Neighbour(K) = -I
									K = Fi ! find neighbour in list of mother ...
									Do While (Neighbour(K) .ne. Nd1) 
										K = Next(K)
									End Do
									Neighbour(K) = -Nd1
									Double(K1) = Ni ! Nd1 removed from double list
								Else  ! disconnect first link
									Neighbour(Lk) = -NCells
									Neighbour(Lj) = -Ni
								End If
							End If  
						  NDouble = NDouble - 1
						End If ! remove offending					
					End If ! check doubles

					PrevJ = J
					J = Next(J)

				End If

			End If ! connected / unconnected neighbour

			Ni = Neighbour(J) ! move to next neighbour
		End Do ! run over list of mother


		First(I) = Fi ! reset start of list of mother
		Last(Ncells) = Lj ! set EOL of daughter
		Next(Lj) = 0

	End If ! empty / non-empty list


	If (Progress) Then
		Write(*,'(i3,$)') Kmax
		NN = 60
		Write(10,*)
		Write(10,'(a, i4)') 'Divide2:  free =', free
		Write(10,'(a,<NN>i4)') 'index', (J, J=1,NN)
		Write(10,'(a,<NN>i4)') 'first', (First(J), J=1,NN)
		Write(10,'(a,<NN>i4)') 'last ', (Last(J), J=1,NN)
		Write(10,'(a,<NN>i4)') 'next ', (Next(J), J=1,NN)
		Write(10,'(a,<NN>i4)') 'neigh', (Neighbour(J), J=1,NN)
	End If

	Call CheckData ! check neighbour list integrity

	RETURN
c
	END SUBROUTINE Divide2


*********************************************************************
	SUBROUTINE Divide3(I, Progress) 
*********************************************************************
*	Divide adjusts the list of neighbouring cells after a cell division.
*     Neighbour cells that share an interface have positive entries,
*     cells that are just close enough for contact have negative entries
*     The list ends when the pointer to the next indicates a zero.
*
*	When a cell divides each link in the list of the original cell,
*	the mother, is copied to that of the new cell, the daughter.
*	Next the both lists are checked for crossing links. If so one 
*	is removed, keeping at least one copy connected. 
*************************************************************************
	Include 'parameters.h'
	Include 'common_x.h'
	Include 'common_u.h'
	Include 'common_t.h'
c
c---------------------------
c	Calling parameters
c---------------------------
c	Cell that is dividing
	Integer(Std_Int) I
c
c	progress = flag to show progress
	Logical Progress
c
c---------------------------
c	Local Variables
c---------------------------
c	Pointers to Neighbour Array
	Integer(Long_Int) J, K, PrevJ, PrevK, Fi, Fj, Fk, Li, Lj, Lk, 
	2									NN, Jj, Si, Sj, L
c
c	Local Array substitutes 
	Real(Std_Real) Xi, Yi, Zi, Ri, Xj, Yj, Zj

c	Neighbours
	Integer(Std_Int) Ni, Nj, Mi, Mj

c	Distances
	Real(Std_Real) dx, dy, dz, norm, nord, dr, drmin

c	Possible overlaps
	Integer(Std_Int) Cx1, Cx2

c	Nearest neighbour for orthogal
	Logical Nearest

c---------------------------
c	Initialise
c---------------------------
c	Nearest = .false.
	Nearest = .true.

c---------------------------
c	Routine body code
c---------------------------
c	Get mother cell variables
	Ri = R(I)
	Xi = X(I)
	Yi = Y(I)
	Zi = Z(I)
	Fi = First(I)
	Li = Last(I)

c	Split volume into two equal parts
	Ri = Ri * (0.5)**(0.3333)
	R(I) = Ri

c	Add daughter cell 
	NCells = NCells + 1
	If (NCells .gt. MaxCells) Stop 'increase MaxCells' ! too many cells
	R(NCells) = Ri 

c	Randomly choose positions for the divided cells
	dx = ran(seed) - 0.5
	dy = ran(seed) - 0.5
	If ( Planar ) Then
		dz = 0
	Else
		dz = ran(seed) - 0.5
	End If

	If ( Orthogonal ) Then ! overrule random division plane
	  If ( Fi .ne. 0 ) Then ! there are neighbours
			J = Fi
			If ( Nearest ) Then !select the nearest neighbour
				drmin = 1000000.0
				Do While (J .ne. 0) ! check all neighbours
					Ni = Neighbour(J)  
					If ( Ni .gt. 0 ) Then ! discard unconnected
						dx = X(Ni) - Xi
						dy = Y(Ni) - Yi
						dz = Z(Ni) - Zi 
						dr = dx**2 + dy**2 + dz**2
						If ( dr .lt. drmin ) Then
							xj = dx
							yj = dy
							zj = dz
							drmin = dr
						End If
					End If
					J = Next(J)
				End Do
			Else ! randomly select one of the neighbours
				NN = 0
				Do While (J .ne. 0) ! count # existing links
					Ni = Neighbour(J)  
					If ( Ni .gt. 0 ) NN = NN + 1
					J = Next(J)
				End Do 
				Nj = floor( 1 + ran(seed) * NN ) ! random number between 1 & NN
		
				If ( NN .le. 100 ) Then ! use orthogonal for any number of neighbours
					J = Fi
					NN = 0
					Do While (NN .ne. Nj) ! find link #Nj
						Ni = Neighbour(J)  
						If ( Ni .gt. 0 ) NN = NN + 1
						J = Next(J)
					End Do
					Xj = X(Ni) - Xi
					Yj = Y(Ni) - Yi
					Zj = Z(Ni) - Zi 
				End If
			End If
			If ( Planar ) Then ! divide perpendicular to link
				dx = -Yj
				dy = Xj 
				dz = 0
			Else
				norm = ran(seed)
				dx = norm * Yj 
				dy = ( 1 - norm ) * Zj - norm * Xj
				dz = ( norm - 1 ) * Yj
			End If
		End If ! there are neighbours
	End If ! orthogonal

!	displace copies from the original position.  
	norm = Displace * Ri / sqrt(dx**2+dy**2+dz**2)
	dx = dx * norm
	dy = dy * norm
	dz = dz * norm
	Xj = Xi - dx
	Yj = Yi - dy
	Zj = Zi - dz
	Xi = Xi + dx
	Yi = Yi + dy
	Zi = Zi + dz
	X(I) = Xi
	Y(I) = Yi
	Z(I) = Zi
	X(NCells) = Xj
	Y(NCells) = Yj
	Z(NCells) = Zj

c	use list of mother as reference for updating neighbour list
	If ( Fi .eq. 0 ) Then ! empty list

c		Make daughter the list of mother
		If (Free .gt. MaxIndex) Stop 'Increase MaxIndex' ! list overflow 
		First(I) = Free
		Last(I) = Free
		Fi = Free
		Neighbour(Fi) = NCells ! mother and daughter are connected
		Free = Next(Free)
		Next(Fi) = 0 ! next pointing to zero indicates end of list

c		and mother the list of daughter
		If (Free .gt. MaxIndex) Stop 'Increase MaxIndex' 
		First(NCells) = Free
		Last(NCells) = Free
		Fj = Free
		Neighbour(Fj) = I
		Free = Next(Free)
		Next(Fj) = 0 !EOL

	Else ! non-empty neighbour list 

c		Copy neighbour list of mother to daughter
c		Only doubly connect if Link2both is true
		If (Free .gt. MaxIndex) Stop 'Increase MaxIndex' 
		First(NCells) = Free
		Fj = Free
		Free = Next(Free)
		J = Fi !  runs over neighbours of mother
		K = Fj !  runs over neighbours of daughter
		Do While (J .ne. 0) ! until EOL 
			Ni = Neighbour(J)
			If ( Ni .gt. 0 ) Then
				dx = Xi - X(Ni)
				dy = Yi - Y(Ni)
				dz = Zi - Z(Ni)
				norm = sqrt(dx**2+dy**2+dz**2) !  mother
				dx = Xj - X(Ni)
				dy = Yj - Y(Ni)
				dz = Zj - Z(Ni)
				nord = sqrt(dx**2+dy**2+dz**2) !  daughter
				If ( nord / norm .lt. Link2both ) Then ! disconnect mother, add daughter 
					L = First(Ni) ! find mother in list of neighbour ...
					Do While (Neighbour(L) .ne. I) 
						L = Next(L)
					End Do
					Neighbour(L) = -I ! ... and disconnect mother
					Neighbour(J) = -Ni ! disconnect neighbour from mother
					Neighbour(K) = Ni ! add neighbour to list of daughter
				Else If ( norm / nord .lt. Link2both ) Then ! add unconnected daughter
					Neighbour(K) = -Ni 
				Else ! add daughter 
					Neighbour(K) = Ni 
				End If
			Else
				Neighbour(K) = Ni
			End If
			If (Free .gt. MaxIndex) Stop 'Increase MaxIndex' 
			Next(K) = Free
			K = Free
			Free = Next(Free)
			J = Next(J)
		End Do

c		Add mother to list of daughter
		Last(NCells) = K
		Lj = K
		Neighbour(Lj) = I
		Next(Lj) = 0 !EOL Daughter

c		Add daughter to end of list of mother
		If (Free .gt. MaxIndex) Stop 'Increase MaxIndex' 
		Next(Li) = Free
		Li = Free
		Last(I) = Li
		Neighbour(Li) = NCells ! mother and daughter are connected
		Free = Next(Free)
		Next(Li) = 0 !EOL Mother

c		Run over both lists simultaneously to check for crossing links
c		Fi and Fj point to one neighbour, Si and Sj to a second neighbour 
c		Ni and Nj are the neighbour indices, Mi and Mj that of the other 
		Do While (Fi .ne. Li) ! daughter is (and stays) last
			Ni = Neighbour(Fi)
			Nj = Neighbour(Fj) ! neighbours of daughter can be (un)connected
			If ( (Ni.gt.0) .OR. (Nj.gt.0) )	Then ! at least one neighbour is connected 
				Si = Next(Fi)
				Sj = Next(Fj)  
				Do While (Si .ne. Li) ! daughter is at EOL
					Mi = Neighbour(Si)
					Mj = Neighbour(Sj)
					If ( (Mi.gt.0) .OR. (Mj.gt.0) )	Then ! at least one neighbour is connected 
						! consider all possible combinations 
						If ( (Ni.gt.0) .AND. (Nj.gt.0) )	Then 
							If ( (Mi.gt.0) .AND. (Mj.gt.0) )	Then ! all four
								Call Cross(Ni,I,Mj,NCells,Cx1) 
								Call Cross(Nj,NCells,Mi,I,Cx2)
								If ( Cx1 * Cx2 .ne. 0 ) Then
									Write(*,*) 'WARNING: both links crossing' ! can only happen in 3D 
c									Stop ! for now
									! cutting both links from mother or daughter removes both crossings
									If ( Cx1 .eq. 1) Then ! remove links daughter Mj and Nj
										Neighbour(Sj) = -Mj
										Neighbour(Fj) = -Nj
										Nj = -Nj
									Else  ! remove links mother Mi and Ni
										K = First(Ni) ! find mother in list of neighbour ...
										Do While (Neighbour(K) .ne. I) 
											K = Next(K)
										End Do
										Neighbour(K) = -I
 										Neighbour(Fi) = -Ni
										Ni = -Ni
										K = First(Mi) ! find mother in list of neighbour ...
										Do While (Neighbour(K) .ne. I) 
											K = Next(K)
										End Do
										Neighbour(K) = -I
 										Neighbour(Si) = -Mi
									End If
								End If
								If ( Cx1 .eq. 1 ) Then ! remove connection daughter Mj
									Neighbour(Sj) = -Mj
								Else If ( Cx1 .eq. 2 ) Then ! remove link mother Ni
									K = First(Ni) ! find mother in list of neighbour ...
									Do While (Neighbour(K) .ne. I) 
										K = Next(K)
									End Do
									Neighbour(K) = -I
 									Neighbour(Fi) = -Ni
									Ni = -Ni
								Else If ( Cx2 .eq. 1 ) Then ! remove connection daughter Nj
									Neighbour(Fj) = -Nj
									Nj = -Nj
								Else If ( Cx2 .eq. 2 ) Then ! remove link mother Mi
									K = First(Mi) ! find mother in list of neighbour ...
									Do While (Neighbour(K) .ne. I) 
										K = Next(K)
									End Do
									Neighbour(K) = -I
 									Neighbour(Si) = -Mi
								End If
							Else If ( (Mi.gt.0) .AND. (Mj.lt.0) )	Then  ! Ni, Nj, Mi
								Call Cross(Mi,I,Nj,NCells,Cx1) 
								If ( Cx1 .ne. 0 ) Then ! remove connection daughter Nj
									Neighbour(Fj) = -Nj
									Nj = -Nj
								End If
							Else If ( (Mi.lt.0) .AND. (Mj.gt.0) )	Then  ! Ni, Nj, Mj
								Call Cross(Ni,I,Mj,NCells,Cx1) 
								If ( Cx1 .ne. 0 ) Then ! remove connection mother Ni
									K = First(Ni) ! find mother in list of neighbour ...
									Do While (Neighbour(K) .ne. I) 
										K = Next(K)
									End Do
									Neighbour(K) = -I
 									Neighbour(Fi) = -Ni
									Ni = -Ni
								End If
							End If
						Else If ( (Ni.gt.0) .AND. (Nj.lt.0) )	Then 
							If ( (Mi.gt.0) .AND. (Mj.gt.0) )	Then ! Ni, Mi, Mj
			          Call Cross(Ni,I,Mj,NCells,Cx1) 
								If ( Cx1 .ne. 0 ) Then  ! remove connection daugter Mj
									Neighbour(Sj) = -Mj
								End If
							Else If ( (Mi.gt.0) .AND. (Mj.lt.0) )	Then ! Ni, Mi
								continue ! both links to mother can't cross 
							Else If ( (Mi.lt.0) .AND. (Mj.gt.0) )	Then ! Ni, Mj
			          Call Cross(Ni,I,Mj,NCells,Cx1) 
			          If ( Cx1 .ne. 0 ) Then 
			            Write(*,*) 'WARNING: crossing links ' ! neighbours must remain connected 
c									Stop
								End If
							End If
						Else If ( (Ni.lt.0) .AND. (Nj.gt.0) )	Then 
							If ( (Mi.gt.0) .AND. (Mj.gt.0) )	Then  ! Nj, Mi, Mj
			          Call Cross(Mi,I,Nj,NCells,Cx1)  
								If ( Cx1 .ne. 0 ) Then ! remove connection mother Mi
									K = First(Mi) ! find mother in list of neighbour
									Do While (Neighbour(K) .ne. I) 
										K = Next(K)
									End Do
									Neighbour(K) = -I
 									Neighbour(Si) = -Mi
								End If
							Else If ( (Mi.gt.0) .AND. (Mj.lt.0) )	Then ! Nj, Mi
			          Call Cross(Mi,I,Nj,NCells,Cx1) 
			          If ( Cx1 .ne. 0 ) Then 
			            Write(*,*) 'WARNING: crossing links ' ! neighbour must remain connected 
c									Stop
								End If
							Else If ( (Mi.lt.0) .AND. (Mj.gt.0) )	Then ! Nj, Mj
								continue ! both links to daughter can't cross 
							End If
						End If 
					End If 
					Si = Next(Si)
					Sj = Next(Sj)
				End Do ! Si
			End If ! if unconnected move to next
			Fi = Next(Fi)
			Fj = Next(Fj)
		End Do ! Fi

c		add daughter to list of neighbours
		J = First(NCells)
		Do While ( Neighbour(J) .ne. I )
			Nj = Neighbour(J)
			If ( Nj .gt. 0 ) Then
				Lk = Last(Nj)
				If (Free .gt. MaxIndex) Stop 'Increase MaxIndex' 
				Next(Lk) = Free
				Lk = Free
				Last(Nj) = Lk
				Free = Next(Free)
				Next(Lk) = 0
				Neighbour(Lk) = NCells ! add daughter to list of neighbour
			Else
				Lk = Last(-Nj)
				If (Free .gt. MaxIndex) Stop 'Increase MaxIndex' 
				Next(Lk) = Free
				Lk = Free
				Last(-Nj) = Lk
				Free = Next(Free)
				Next(Lk) = 0
				Neighbour(Lk) = -NCells 
			End If
			J = Next(J)
		End Do

	End If ! empty / non-empty list


	If (Progress) Then
		NN = 60
		Write(10,*)
		Write(10,'(a, i4)') 'Divide3:  free =', free
		Write(10,'(a,<NN>i4)') 'index', (J, J=1,NN)
		Write(10,'(a,<NN>i4)') 'first', (First(J), J=1,NN)
		Write(10,'(a,<NN>i4)') 'last ', (Last(J), J=1,NN)
		Write(10,'(a,<NN>i4)') 'next ', (Next(J), J=1,NN)
		Write(10,'(a,<NN>i4)') 'neigh', (Neighbour(J), J=1,NN)
	End If

	Call CheckData ! check neighbour list integrity

	RETURN
c
	END SUBROUTINE Divide3


*********************************************************************
	SUBROUTINE Attach( Progress ) 
*********************************************************************
*	Attach makes links between neighbouring cells not already attached
*     and removes existing links between distant cells 
*     Attach will never make or remove a connected link (cell wall), 
**************************************************************************
	Include 'parameters.h'
	Include 'common_x.h'
	Include 'common_u.h'
	Include 'common_t.h'
c
c---------------------------
c	Calling parameters
c---------------------------
c	progress = flag to show progress
	Logical Progress
c
c---------------------------
c	Local Variables
c---------------------------
c	Pointer to Neighbour Array
	Integer(Long_Int) I, J, K, PrevJ, PrevK, Fi, Fj, Fk, Li, Lj, Lk, JJ, NN
c
c	Local Array substitutes 
	Real(Std_Real) Xi, Yi, Zi, Ri

c	Neighbour
	Integer(Std_Int) Ni

c	Distances
	Real(Std_Real) dx, dy, dz, norm, crit

c---------------------------
c	Routine body code
c---------------------------

c	First remove distant neighbours from the existing list
c	so we need not have to check that for all non-neighbours	

	Do I = 1, NCells - 1 
c		Get cell variables
		Fi = First(I)
		Li = Last(I)
		Ri = R(I)
		Xi = X(I)
		Yi = Y(I)
		Zi = Z(I)

c		Remove distant neighbours from list
		J = Fi ! runs over neighbours 
		Do While ( J .ne. 0 ) ! zero indicates end of list
			Ni = Neighbour(J)
			If ( Ni .gt. 0 ) Then ! skip connected neighbours
				PrevJ = J ! old
				J = Next(J) ! new 
			Else If (-Ni .lt. I) Then ! pair already covered
				PrevJ = J ! old
				J = Next(J) ! new 
			Else ! check distance
				Ni = -Ni 
				dx = Xi - X(Ni)
				dy = Yi - Y(Ni)
				dz = Zi - Z(Ni)
				norm = sqrt(dx**2+dy**2+dz**2)
				If ( norm .gt. Detach*(Ri+R(Ni)) ) Then ! remove from list 
					If ( J .eq. Fi ) Then
						Fi = Next(J)
						JJ = Fi
					Else If ( J .eq. Li ) Then
						Last(I) = PrevJ
						Next(PrevJ) = 0
						JJ = 0
					Else
						Next(PrevJ) = Next(J)
						JJ = Next(J) ! new 
					End If
					Next(J) = Free ! release old slot
					Free = J
					J = JJ ! and move to next J if applicable 		
					Fk = First(Ni)
					Lk = Last(Ni) 
					K = Fk
					Do While (Neighbour(K) .ne. -I) ! find I in list of Ni ...
						PrevK = K
						K = Next(K)
					End Do
					If ( K .eq. Fk ) Then ! ... remove ...
						First(Ni) = Next(K)
					Else If ( K .eq. Lk ) Then
						Last(Ni) = PrevK
						Next(PrevK) = 0
					Else
						Next(PrevK) = Next(K)
					End If
					Next(K) = Free ! ... and release slot
					Free = K
				Else ! otherwise leave as is and move to next neighbour
					PrevJ = J ! old
					J = Next(J) ! new 
				End If
			End If
		End Do ! until J = 0 (EOL)
		First(I) = Fi
	End Do ! I = 1 .. NCells - 1 

c	Now there are no distant neighbours in the list
c	we need only check for near neighbours and add those if needed

	Do I = 1, NCells - 1
c		Get cell variables
		Fi = First(I)
		Li = Last(I)
		Ri = R(I)
		Xi = X(I)
		Yi = Y(I)
		Zi = Z(I)
		Do J = I+1, NCells ! find near neighbours
			crit = Detach*(Ri+R(J)) ! critical range
			dx = abs(Xi - X(J))
			If(dx .gt. crit) Cycle ! skip rest and move to next candidate
			dy = abs(Yi - Y(J))
			If(dy .gt. crit) Cycle
			dz = abs(Zi - Z(J))
			If(dz .gt. crit) Cycle
			norm = dx**2 + dy**2 + dz**2
			If(norm .gt. crit**2) Cycle
			K = Fi
			Do While ( K .gt. 0 ) ! look for J in list of I
				If (abs(Neighbour(K)) .eq. J) Exit ! with K > 0
				K = Next(K)
			End Do
			If ( K .gt. 0 ) Cycle ! neighbour already in the list
			K = Free
			If (Free .gt. MaxIndex) Stop 'Increase MaxIndex' 
			Free = Next(Free) ! 
			Next(Li) = K
			Li = K
			Neighbour(K) = -J
			K = Free
			If (Free .gt. MaxIndex) Stop 'Increase MaxIndex' 
			Free = Next(Free)
			Lj = Last(J)
			Next(Lj) = K
			Lj = K
			Neighbour(K) = -I
			Last(J) = Lj
			Next(Lj) = 0
		End Do ! J = I+1 .. NCells
		Last(I) = Li
		Next(Li) = 0
	End Do ! I = 1 .. NCells - 1 

c	Write Arrays for debugging
	If (Progress) Then
		NN = 60
		Write(10,*) 
		Write(10,'(a, i4)') 'Attach: free =', free
		Write(10,'(a,<NN>i4)') 'index', (J, J=1,NN)
		Write(10,'(a,<NN>i4)') 'first', (First(J), J=1,NN)
		Write(10,'(a,<NN>i4)') 'last ', (Last(J), J=1,NN)
		Write(10,'(a,<NN>i4)') 'next ', (Next(J), J=1,NN)
		Write(10,'(a,<NN>i4)') 'neigh', (Neighbour(J), J=1,NN)
	End If

	RETURN
c
	END SUBROUTINE Attach

*********************************************************************
	Subroutine Cross(I1,I2,I3,I4,Code)
*********************************************************************
c	Cross calculates whether two links (line segments) between cells
c	I1 and I2 and that between cells I3 and I4 cross. As I2 and I4 are
c	linked, that constitutes an entanglement, which is removed by
c	removing the longest of the two links in Subroutine Divide.
c	Output is Code, no cross gives 0, value 1 means first link is , 
c	shorter, 2 for second link.
*********************************************************************
	Include 'parameters.h'
	Include 'common_x.h'

c---------------------------
c	Calling parameters
c---------------------------
c	Cell indices
	Integer(Std_Int) I1, I2, I3, I4

c---------------------------
c	Output variables
c---------------------------
c	Code
	Integer(Std_Int) Code

c---------------------------
c	Local Variables
c---------------------------
c	Local Array substitutes 
	Real(Std_Real) X1, Y1, Z1, X2, Y2, Z2, X3, Y3, Z3, X4, Y4, Z4  

c	Linear system
	Real(Std_Real) A11, A12, A21, A22, p1, p2, det

c	Parametrization
	Real(Std_Real) alfa1, alfa2

c	Crossing points and distances
	Real(Std_Real) X6, Y6, Z6, X5, Y5, Z5, R2MD, R2

c---------------------------
c	Routine body code
c---------------------------
c	Store array substitutes
	X1 = X(I1)
	Y1 = Y(I1)
	Z1 = Z(I1)
	X2 = X(I2)
	Y2 = Y(I2)
	Z2 = Z(I2)
	X3 = X(I3)
	Y3 = Y(I3)
	Z3 = Z(I3)
	X4 = X(I4)
	Y4 = Y(I4)
	Z4 = Z(I4)

c	segment lengths squared
	A22 = (X3-X4)**2 + (Y3-Y4)**2 + (Z3-Z4)**2 
	A11 = (X1-X2)**2 + (Y1-Y2)**2 + (Z1-Z2)**2
	
	A12 = (X3-X4)*(X2-X1) + (Y3-Y4)*(Y2-Y1) + (Z3-Z4)*(Z2-Z1)
	A21 = A12
	
	p2 = (X4-X3)*(X3+X4-X1-X2) + 
	1     (Y4-Y3)*(Y3+Y4-Y1-Y2) + 
     2     (Z4-Z3)*(Z3+Z4-Z1-Z2)
	p1 = (X1-X2)*(X3+X4-X1-X2) + 
	1     (Y1-Y2)*(Y3+Y4-Y1-Y2) + 
     2     (Z1-Z2)*(Z3+Z4-Z1-Z2)
	
	det = A11*A22 - A12*A21
	If ( det .eq. 0 ) Then ! segments parallel, no crossing
		Code = 0
		Return
	Else ! solve linear system A.alfa = p
	  alfa1 = (A22*p1 - A12*p2) / det
		alfa2 = (A11*p2 - A21*p1) / det
		If( (abs(alfa1) .lt. 1.0) .AND. (abs(alfa2) .lt. 1.0) ) Then ! segments may cross
			If ( A11 .ge. A22 ) Then
				Code = 1 ! first link shortest
			Else
				Code = 2	! second shortest
			End If
			R2MD = (X2-X4)**2 + (Y2-Y4)**2 + (Z2-Z4)**2 ! Mother - Daughter distance (squared)
			X5 = 0.5 * ( X1 + X2 + alfa1 * ( X1 - X2 ) )
			Y5 = 0.5 * ( Y1 + Y2 + alfa1 * ( Y1 - Y2 ) )
			Z5 = 0.5 * ( Z1 + Z2 + alfa1 * ( Z1 - Z2 ) )
			X6 = 0.5 * ( X3 + X4 + alfa2 * ( X3 - X4 ) )
			Y6 = 0.5 * ( Y3 + Y4 + alfa2 * ( Y3 - Y4 ) )
			Z6 = 0.5 * ( Z3 + Z4 + alfa2 * ( Z3 - Z4 ) ) ! distance between line segments 
			R2 = (X5-X6)**2 + (Y5-Y6)**2 + (Z5-Z6)**2
			If ( R2 / R2MD .gt. 0.16 ) Code = 0 ! not really a crossing
		Else
			Code = 0   ! no crossing
		End If
	End If

	Return

	End Subroutine Cross


*********************************************************************
	Subroutine CheckData
*********************************************************************
c	CheckData checks whether the neighbour list is internally coherent.
c	Incoherent data lead to array underflow (P=0)
*********************************************************************
	Include 'parameters.h'
	Include 'common_x.h'
	Include 'common_u.h'

c---------------------------
c	Calling parameters
c---------------------------
c	Void

c---------------------------
c	Output variables
c---------------------------
c	Void

c---------------------------
c	Local Variables
c---------------------------
c	cell indices 
	Integer(Std_Int) I1, I2, I3  

c	Pointers
	Integer(Long_Int) P1, P2, P3


c---------------------------
c	Routine body code
c---------------------------
	 
	Do I1 = 1, NCells ! run over cells
		P1 = First(I1)
		Do While ( P1 .gt. 0 ) ! run over neighbours
			I2 = Neighbour(P1)
			If ( I2 .lt. 0 ) Then
				I2 = -I2
				P2 = First(I2)
				Do While ( Neighbour(P2) .ne. -I1) ! find cell in list of neighbour
					P2 = Next(P2)
				End Do
			Else
				P2 = First(I2)
				Do While ( Neighbour(P2) .ne. I1) ! find linked cell 
					P2 = Next(P2)
				End Do
			End If
			P1 = Next(P1)
		End Do ! neighbours
	End Do ! cells

	RETURN

	End Subroutine CheckData
