# Supplementary material for: Algorithm for a particle-based growth model for plant tissues
Source: R Soc Open Sci. 2018 Nov 28;5(11):181127. doi: 10.1098/rsos.181127 (PMC6281936; doi:10.1098/rsos.181127)
Supplement: Code [file rsos181127supp4.zip › gauss.f]

*********************************************************************
	SUBROUTINE GAUSS( R, N, Seed )
*********************************************************************
	Include 'parameters.h'

c	R = array of gaussian (normal) distributed numbers (output)
	Real(Std_Real) R(*)

c	N = length of array R
	Integer(Long_Int) N

c	Seed = seed for random generator
	Integer(Long_Int) Seed

c	Local variables
c	Loop Variable
	Integer(Long_Int) I
c
c	Random numbers, Q = Quality
	Real(Std_Real) Ran1, Ran2, W, Rsq, r2, Q
c
c	moments of the distribution (mean, second & fourth)
	Real(Long_Real) T,  A2,  A4

c	Quality factor measures differences between moments
	Q = 1.0
	Do While ( Q .gt. 0.05 )	
c		Generate Gaussian distributed array
		T = 0.0
		Do I = 1, N, 2
			Rsq = 2.0
			Do While ( Rsq .gt. 1.0 )
				RAN1 = 2 * RAN(SEED) - 1
				RAN2 = 2 * RAN(SEED) - 1
				RSQ = RAN1 * RAN1 + RAN2 * RAN2
			End Do
			W = SQRT( - 2.0 * ALOG(RSQ) / RSQ)
			R(I) = RAN1 * W
			R(I + 1) = RAN2 * W
			T = T + R(I) + R(I + 1)
		End Do
c
c		Calculate moments
		A2 = 0.
		A4 = 0.
		T = T / FLOAT(N)
		DO I = 1, N
			R(I) = R(I) - T
			R2 = R(I) * R(I)
			A2 = A2 + R2
			A4 = A4 + R2 * R2
		End Do
c
c		a4 = 3*N*a2^2 for a Gaussian
		Q = ABS(A4 * FLOAT(N) / (A2 * A2) - 3.0)
	End Do
c
c	Normalise
	A2 = SQRT( N / A2 )
	DO I = 1, N
		R(I) = R(I) * A2
	End Do
c
	RETURN
c
	END
