# Supplementary material for: Algorithm for a particle-based growth model for plant tissues
Source: R Soc Open Sci. 2018 Nov 28;5(11):181127. doi: 10.1098/rsos.181127 (PMC6281936; doi:10.1098/rsos.181127)
Supplement: Code [file rsos181127supp4.zip › iterate.f]

c-------------------------------------------------------------------------------
	Subroutine Iterate( I, progress )
c-------------------------------------------------------------------------------
c	Iterate performs I time steps of the simulation.
c	This routine is updated to be used for the hive 
c	Intervals as set for output are observed.
	Include 'parameters.h'
	Include 'common_x.h'
	Include 'common_u.h'
	Include 'common_t.h'
	Include 'common_f.h'

c	calling parameters
c	I = number of time steps
c	progress = flag to show progress
	Integer(Long_Int) I
	Logical Progress
c
c	Local parameters
c	It = Step counter
c	IIndex = current length of neighbour list
c	Speed = current maximal particle velocity
c	NUpdate = # of updates
	Integer(Long_Int) It, IIndex, NUpdate
	Real(Std_Real) Speed

c-----------------------
c	Initialise SIMULATION :
c-----------------------
c	initialisation of variables needed for force calculation
c	because the basic variables can be redefined between Iterate
c	commands their derivatives are (re)set here
c     The bees interact via a LJ potential to avoid overlap
c     a long cutoff length can be used to add some attraction
	S6 = sigma**6
	SSq = sigma **2
c	In the MOVE routine a common prefactor 48*Epsilon*dt^2 is 
c	applied to the accelarations as calculated in the force routine.
c	For the bond force that should be FHR*dt^2, hence the code below.
c	- Using a = (FHR*Abond+48*Eps*ALJ)*Dt^2 takes more memory.
c	This part is outdated, we do not use accelerations for the bees
	If ( Eps .eq. 0 ) Then ! No LJ Force
		Eps48 = Dt**2
		FDTSQ = FHR
	Else
		Eps48 = 48 * Eps * Dt**2
		FDTSQ = FHR / (48 * Eps)
	End If
	VC = S6 / CutOff ** 6
	VC = VC * ( 1 - VC )
	Rcrit = CutOff + Shell
	RCSq = RCrit ** 2
	CSq = CutOff ** 2
	Check = 0.25 * Shell ** 2
c	for LJ without the attractive part	
	WCA =  1.122462048309 * Sigma
	WCASq = WCA ** 2
	RCOW = WCA + Shell
	RCOWSq = RCOW ** 2

	Et = 0.0
	Et2 = 0.0
c-----------------------
c	RUN SIMULATION :
c-----------------------
c
	If (IUpdat .eq. 0) Then
c		Always update at first step of iteration
c		Update renews the neighbour list
		Update = .true.
		NUpdate = 0
	End If
c
c	perform time iteration
	Do It = 1, I

c		Chain is used for polymers and proteins
c		If (Progress) Write(*,*)'Chain'
c		Call Chain 

c		At intervals of IUpdat update neighbour array
c		Always start with generating neighbour array
		If ( Eps .gt. 0.0 ) Then
			If( IUpdat .eq. 0 ) Then
				If ( Update ) Then
					If (Progress) Write(*,*)'Matrix'
					Call Matrix
					NUpdate = NUpdate + 1
					IIndex = Max(IIndex, Ipm)
				Else
					If (Progress) Write(*,*)'LJones'
					Call LJones
				End If			
			Else If( Mod(It-1, IUpdat) .eq. 0) Then
				If (Progress) Write(*,*)'Matrix'
				Call Matrix
				IIndex = Max(IIndex, Ipm)
			Else
				If (Progress) Write(*,*)'LJones'
				Call LJones
			End If
		End If

		If (Progress) Write(*,*)'Move'
		Call Move

		If ( I .gt. 25 ) Then
c			show progress
			If ( Mod(It, I/10) .eq. 0) Then
				Write(*,'(a,f8.2)') 't = ', CurrTime
			End If
		End If
c
c		Round-off error in first step O(dt), others O(dt^2)
		ep = ep + ek
		If ( It .gt. 1 ) Then 
			et = et + ep
			et2 = et2 + ep**2
		End If
c
c		Periocally write energies
		If ( CheckPeriod .ne. 0 ) Then
			If ( Mod( It, CheckPeriod ) .eq. 0 ) Then
				If (Progress) Write(*,*)'CheckEnergy '
				Call CheckEnergy
				Speed = Max(Speed, VMax)
				Write(Itemp, '(3f9.3,1x,f12.8)') 
	1				CurrTime, 2.0 * ek / 3.0, ep - ek, ep
			End If
		End If
c
c		Periocically write virials
c		If ( VirPeriod .ne. 0 ) Then
c			If ( Mod( It, VirPeriod ) .eq. 0 ) Then
c				If (Progress) Write(*,*)'Virial '
c				Call CheckVirials
c				Write(Ipres,'(f6.3)') RunTime  ! rest comes later
c			End If
c		End If
c		Write total pressure tensor
c		Bees may feel pressure and act on it (not used yet)
		If ( Vircalc ) Then
			Txx = T+Txx / Volume
			Txy = Txy / Volume
			Txz = Txz / Volume
			Tyy = T+Tyy / Volume
			Tyz = Tyz / Volume
			Tzz = T+Tzz / Volume
			! write ascii file for use in analysis tools
      		Write( IPres, '(F7.3,1x,1P,5(E9.3E1,1x), e9.3e1)' ) 
	1			CurrTime, Txx, Tyy, Tzz, Txy, Txz, Tyz
		End If

c		Periocally write configuration
		If ( WritePeriod .ne. 0 ) Then
			If ( Mod( It, WritePeriod ) .eq. 0 ) Then
				Call ReplaceXXX( FileName, CnfFile, XXX )
				Call Outfil( CnfFile, Iout )
				Call IncreaseXXX( XXX )
			End If
		End If
c
	End Do

c	this looks obsolete for the bees
	If ( I .gt. 1 ) Then
		Write( Ilog, * )' # Steps = ', I
		Write( Ilog, * )' # Updates = ', NUpdate
		Write( Ilog, * )' Interval = ', I / Nupdate
		Write( Ilog, * )' Density = ', rho
		Write( Ilog, * )' #Particles = ', N
		Et = Et / ( I - 1 )
		Et2 = Et2 / ( I - 1 ) - Et**2
		Write( Ilog, *) 'Etot = ', Et, ' +/- ', Sqrt(Et2)
		Write( Ilog, *) '---------------------'
	End If
c
	End ! iterate

c-------------------------------------------------------------------------------
	Subroutine Grow( I, progress )
c-------------------------------------------------------------------------------
c	Grow performs I time steps of the simulation.
c	Intervals as set for output are observed.
c	Specific for the plant cells
c-------------------------------------------------------------------------------
	Include 'parameters.h'
	Include 'common_x.h'
	Include 'common_u.h'
	Include 'common_t.h'
	Include 'common_f.h'

c	calling parameters
c	I = number of time steps
c	progress = flag to show progress
	Integer(Long_Int) I
	Logical Progress
c
c	Local parameters
c	It = Step counter
c	Nc, NCrit = to decide whether a cell is an edge cell
c	NEdge = #Edge, NReg = #Regular, NRegDim = 6 in 2D, 12 in 3D
	Integer(Long_Int) It, J, K, NJ, Iterate, Jold, Jnew
	Real(Std_Real) xj, yj, zj, dx, dy, dz, d, rj, dp, arj, p 
	Integer(Std_Int) Nc, NCrit, NEdge, NReg, NRegDim
	Logical EdgeJ
c
c	Start Time in seconds
	Real(Std_Real) Start

c-------------------------------------------------------------------------------
c	Initialise :
c-------------------------------------------------------------------------------
c	Initialisation of variables needed for force calculation.
c	Because the basic variables can be redefined between Grow
c	commands their derivatives are (re)set here
c-------------------------------------------------------------------------------
	Jold = 0
c
	If ( Planar ) Then
		Ncrit = 5 ! 2D config
		NRegDim = 6
	Else
		Ncrit = 10 ! 3D config
		NRegDim = 12
	End If

c-----------------------
c	RUN SIMULATION :
c-----------------------
c
	Write(13,*) 'iterate'
c	perform time iteration

c	start time run
	Start = Secnds(0.0)

	Do It = 1, I

		If ( Debugging ) write(12,*) Free

c	[for now put everything in this single loop]

c		Grow all cells
c		If (Progress) Write(*,*) It, ': inflate all cells', NCells
c		Do J = 1, Ncells
c			R(J) = (1 + 2 * GrowthRate * RAN(Seed)) * R(J) ! all cells grow at same rate on average
c		End Do


c		Grow cells based on the local pressure.
c		First calculate forces and pressures.
c
c		If (Progress) Write(*,*) 'calculate cell interactions'
c		Relax stresses in sample
		Do Iterate = 1, NRelax


c			Reset Pressure
			Do J = 1, Ncells
				AR(J) = 0
			End Do
			P = 0

c			Find Outer Wall
			NEdge = 0 ! reset edge length 
			NReg = 0  ! reset regular patch
			Do J = 1, Ncells
				Nc = 0
				K = First(J)
				Do While ( K .ne. 0 ) ! zero indicates end of list
					NJ = Neighbour(K)
					If ( NJ .gt. 0 ) Nc = Nc + 1 ! count number of connections
					K = Next(K)
				End Do
				If ( Nc .eq. NRegDim ) NReg = NReg + 1 ! count #cells in regular array
				
				EdgeJ = ( Nc .le. Ncrit ) ! cell is part of the outer wall
				Edge(J) = EdgeJ
				If (EdgeJ) NEdge = NEdge + 1 ! count #cells at edge
c				Additional pressure for edge cells
c				If ( OuterWall .and. EdgeJ ) 
c	1				AR(J) = 0.01 * (Ncrit - Nc + 1) * (WallStrength - 1) ! add free wall tension for edge cells
			End Do

c			Calculate particle interactions
			Do J = 1, Ncells - 1
				If ( OuterWall ) EdgeJ = Edge(J)
				xj = X(j)
				yj = Y(j)
				zj = Z(j)
				rj = R(j)

c				Run over neighbours of J
				K = First(J)
				Do While ( K .ne. 0 ) ! zero indicates end of list
					NJ = Neighbour(K)
					If ( abs(NJ) .gt. J ) Then ! pair not already covered
						If ( NJ .gt. 0 ) Then ! connected cells
							! calculate flows (no flows yet)
						End If
						If ( NJ .gt. 0 ) Then ! connected cells repel and attract
							dx = xj - X(NJ)
							dy = yj - Y(NJ)
							dz = zj - Z(NJ)
							dp = dx**2 + dy**2 + dz**2
							d = sqrt(dp)
							d = ( ( rj + r(NJ) ) / d ) - 1.0

							If ( OuterWall ) Then
								If (d .lt. 0) Then
									If ( EdgeJ ) Then
										If ( Edge(NJ) ) d = WallStrength * d ! edge cells attract extra strongly
									End If
								End If
							End If
										 
							dp = d * dp ! virial contribution to pressure
							dx = d * dx
							dy = d * dy
							dz = d * dz

							AX(J) = AX(J) + dx
							AX(NJ) = AX(NJ) - dx
							AY(J) = AY(J) + dy
							AY(NJ) = AY(NJ) - dy
							AZ(J) = AZ(J) + dz
							AZ(NJ) = AZ(NJ) - dz
							AR(J) = AR(J) + dp
							AR(NJ) = AR(NJ) + dp
						Else ! unconnected cells repel only
							NJ = -NJ
							dx = xj - X(NJ)
							dy = yj - Y(NJ)
							dz = zj - Z(NJ)
							dp = dx**2 + dy**2 + dz**2
							d = sqrt(dp)
							d = ( ( rj + r(NJ) ) / d ) - 1.0  
							If ( d .gt. 0 ) Then
								dx = d * dx
								dy = d * dy
								dz = d * dz
								dp = d * dp ! virial contribution to pressure
								AX(J) = AX(J) + dx
								AX(NJ) = AX(NJ) - dx
								AY(J) = AY(J) + dy
								AY(NJ) = AY(NJ) - dy
								AZ(J) = AZ(J) + dz
								AZ(NJ) = AZ(NJ) - dz
								AR(J) = AR(J) + dp
								AR(NJ) = AR(NJ) + dp
							End If
						End If
					End If
					K = Next(K)
				End Do ! 
			End Do 

c			Move all cells in the direction of the force 
c			If (Progress) Write(*,*) 'move cells'
			Do J = 1, Ncells
				X(J) = X(J) + FRelax * AX(J)
				Y(J) = Y(J) + FRelax * AY(J)
				Z(J) = Z(J) + FRelax * AZ(J)
				AX(J) = 0
				AY(J) = 0
				AZ(J) = 0
c				AR(J) = AR(J) / R(J)**3 ! divide trace/3 by cell volume to obtain pressure
				AR(J) = AR(J) / (4 * Pi * R(J)**3) ! divide trace/3 by cell volume to obtain pressure
				P = P + AR(J)
			End Do 
			P = P / NCells ! write average pressure to file to check relaxation
			write(12,*) P
		End Do ! Relax

		Write (14,'(3i10, 2f10.4)') 
	1	  Ncells, NReg, NEdge, 1.0*NReg/NCells, NEdge/sqrt(4 * Pi * NCells)

c		Write(12,*) 0
c		Grow if pressure is below threshold
		Do J = 1, Ncells
c			If ( ARJ .le. Threshold ) ! threshold tends to block all growth
c	1				R(J) = (1 + 2 * GrowthRate * RAN(Seed)) * R(J) ! factor of 2 because Mean<RAN>=0.5
			ARJ = 2 / ( 1 + exp(AR(J)/Threshold) ) ! growth decreases with increasing pressure, threshold function
			R(J) = (1 + ARJ * GrowthRate * 2 * RAN(Seed)) * R(J) 
		End Do

c		Check whether a cell is  up for division
c		Only one cell may divide per step
c		Cells divide when they have twice the original volume (at R=0.5)
c		If (Progress) Write(*,*) 'divide large cells'
c		K = NCells ! NCells increases as cells divide
c		Do J = 1, K ! only check the old cells
c			Jnew = J + Jold
c			If ( Jnew .gt. K ) Jnew = Jnew - K
c			If ( R(Jnew) .ge. 0.63 ) Then
cc				Call Divide(J, Progress) ! network restructuring based on distance only
c				Call Divide2(Jnew, Progress)
c				If (Progress) 
c	1			Write(*,*) IT, ': divided', Jnew, ', now', NCells, ' cells'
c				Jold = Jnew ! start next round  
c				Exit 
c			End If
c		End Do

		K = NCells ! NCells increases as cells divide
		Do J = 1, K ! only check the old cells
			If ( R(J) .ge. 0.63 ) Then
				Call Divide3(J, Progress)
				If (Progress) 
	1			Write(*,*) IT, ': divided', J, ', now', NCells, ' cells'
				Write(13,*) IT, ': divided', J, ', now', NCells, ' cells'
			End If
		End Do

		Write(15,*) Ncells, Secnds(Start), free

		If ( Mod(It,10) .eq. 0 ) Call Attach(Progress) ! just to be on the safe side

		If ( I .gt. 25 ) Then
c			show progress
			If ( Mod(It, I/10) .eq. 0) Then
				Write(*,'(a,i5)') 'iterate = ', it
c				Write(*,'(a,f8.2)') 't = ', CurrTime
			End If
		End If
c

c		Periocally write configuration
		If ( WritePeriod .ne. 0 ) Then
			If ( Mod( It, WritePeriod ) .eq. 0 ) Then
				Call ReplaceXXX( FileName, CnfFile, XXX )
				Call Outfil( CnfFile, Iout )
				Call IncreaseXXX( XXX )
			End If
		End If
c
	End Do
	Write (*,*) '    #cells      #reg     #edge     freg     fwall'
	Write (*,'(3i10, 2f10.4)') 
	1	  Ncells, NReg, NEdge, 1.0*NReg/NCells, NEdge/sqrt(4 * Pi * NCells)

	If ( I .gt. 1 ) Then
		Write( Ilog, * )' # Steps = ', I
		Write( Ilog, * )' # Cells = ', NCells
		Write( Ilog, *) '---------------------'
	End If
c
	End ! grow
